# Supplementary material for: Insect-derived polymer hydrogel based on fibroin matrix from whole silkworm larvae
Source: PLoS One. 2025 Nov 7;20(11):e0335864. doi: 10.1371/journal.pone.0335864 (PMC12594361; doi:10.1371/journal.pone.0335864)
Supplement: S1 File — (XLSX) [file pone.0335864.s004.xlsx]

## Sheet: S1_File
S1_File. Compressive stress (kPa) of each hydrogel prepared using the three methods in Fig. 2e.
	Cocoon			B100rw (WT)			D.W.	Mulberry leaf			B100rw (∆FibH1-6)
n	A	B	C	A	B	C		A	B	C	A	B	C
1	21565.5	26459.5	67044	5570.42	14861.1	465.528	70.0092	165.123	185.018	109.419	97.4824	135.282	131.303
2	24748.6	19894.4	120958	5172.54	14841.2	441.655	123.345	141.25	95.493	95.493	109.419	119.366	27.5083
3	28807	25862.7	82362.7	5371.48	19715.3	966.866	125.335	176.07	163.134	99.4718	91.5141	139.261	33.7959
4	27394.5	23873.2	98278.2	5968.31	17029.6	1199.63	129.313	106.12	131.303	107.43	145.229	89.5247	50.34
5	10941.9	17904.9	143637	3580.99	8494.9	736.092	119.78	175	155.176	151.197	155.176	120	75.23
6	39788.7	81566.9	62269.4	3222.89	7082.4	169.102				143.239	171.092
7	20491.2	62269.4	64258.8	2765.32	5908.63	161.144				196.954
8	24271.1	67839.8	110613	2805.11	7360.92	208.891				220.827
9	22560.2	79776.4	154380	2765.32	8713.73	531.18				149.208
10	15716.5			2844.89	7341.02	177.06
11	32726.2					212.87
12	15179.4					143.239
13	18183.5					123.345
Mean	23259.6	45049.7	100422	4006.73	11134.9	425.892	113.556	152.713	146.025	141.471	128.319	120.687	63.6354
SD	7770.91	27127.4	34483.4	1341.07	4957.56	349.082	24.5862	29.5744	34.1581	44.1553	33.1646	19.5659	42.0881
