# Supplementary material for: Insect-derived polymer hydrogel based on fibroin matrix from whole silkworm larvae
Source: PLoS One. 2025 Nov 7;20(11):e0335864. doi: 10.1371/journal.pone.0335864 (PMC12594361; doi:10.1371/journal.pone.0335864)
Supplement: S2 File — (XLSX) [file pone.0335864.s005.xlsx]

## Sheet: S2_File
S2_File. Compressive stress and adhesion data for hydrogels in Fig. 3
Compressive stress (kPa) data at 37°C in Fig. 3a
	cocoon-A					B100rw-A					B100rw-B					B100rw-C
n	day 0	day 1	day 2	day 3	day 4	day 0	day 1	day 2	day 3	day 4	day 0	day 1	day 2	day 3	day 4	day 0	day 1	day 2	day 3	day 4
1	177.06	155.176	123.345	4575.7	130507	45.757	3760.04	3382.04	10743	36207.8	75.5986	1504.01	1392.61	9549.3	34019.4	75.5986	165.123	139.261	441.655	620.704
2	256.637	167.113	2049.12	4774.65	125534	93.5035	3105.51	3183.1	10941.9	26459.5	109.419	1605.47	1790.49	5172.54	18700.7	79.5775	171.092	105.44	557.042	65.6514
3	192.975	57.6937	1611.44	5172.54	175070	103.451	3089.59	4500.35	11339.8	22878.5	103.451	1388.63	1790.49	10544	60081	95.493	151.197	391.919	330.247	716.197
4	282.5	159.155	1128.01	4973.59	124937	111.409		8554.58	11737.7	11339.8	89.5247	1338.89	1392.61	5570.42	8952.47	97.4824	155.176	334.225	443.644	565
5	220.827	139.261	214.859			63.662			9151.41	13528.2	83.5563	1657.2	1591.55				214.859	318.31	893.257	521.232
Mean	226	135.68	1025.36	4874.12	139012	83.5564	3318.38	4905.02	10782.7	22082.7	92.3099	1498.84	1591.55	7709.07	30438.4	87.0379	171.489	257.831	533.169	497.757
SD	43.7133	44.7601	847.446	256.835	24168.4	27.8166	382.568	2501.17	988.733	10098.2	13.9686	136.204	198.944	2734.42	22292.9	11.0618	25.4928	127.235	216.68	252.3
Compressive stress (kPa) data at 4°C in Fig. 3b
	cocoon-A					B100rw-A					B100rw-B					B100rw-C
n	day 0	day 12	day 14	day 16	day 21	day 0	day 12	day 14	day 16	day 21	day 0	day 12	day 14	day 16	day 21	day 0	day 12	day 14	day 16	day 21
1	177.06	304.384	185.018	376.004	467518	45.757	877.342	837.553	738.081	986.761	75.5986	143.239	845.511	654.525	726.144	75.5986	1114.09	449.613	364.067	407.834
2	256.637	198.944	232.764	370.035	360486	93.5035	833.574	875.352	829.595	1070.32	109.419	167.113	833.574	771.902	726.144	79.5775	1207.59	433.697	376.004	471.497
3	192.975	204.912	198.944	232.764	308761	103.451	1016.6	833.574	781.849	1022.57	103.451	123.345	837.553	664.472	730.123	95.493	942.993	986.761	362.077	535.159
4	282.5	198.944	252.659	475.475	485423	111.409	992.729	879.331	795.775	1042.46	89.5247	119.366	688.345	652.535	656.514	97.4824	1595.53	974.824	368.046	686.356
5	220.827	214.859	308.363	363.422	405487	63.662	801.743	883.31	769.912	917.13	83.5563	137.271	767.923	642.588	660.493	103.451	1486.11	966.866	372.025	537.148
Mean	226	224.409	235.549	363.54	405535	83.5564	904.398	861.824	783.042	1007.85	92.3099	138.067	794.581	677.204	699.884	90.3204	1269.26	762.352	368.444	527.599
SD	43.7133	45.1782	48.7229	86.356	73516.3	27.8166	95.7578	24.178	33.6327	59.1435	13.9686	18.9572	67.003	53.5044	37.836	12.0685	268.238	292.895	5.6969	103.493
Adhesiveness (kJ/m3) data at 37°C in Fig. 3c
	cocoon-A					B100rw-A					B100rw-B					B100rw-C
n	day 0	day 1	day 2	day 3	day 4	day 0	day 1	day 2	day 3	day 4	day 0	day 1	day 2	day 3	day 4	day 0	day 1	day 2	day 3	day 4
1	119.827	84.4098	96.1167	1308.07	9876.93	26.4197	446.907	1098.17	2960.28	5120.81	34.6958	129.95	744.049	1086.23	2283.87	21.287	90.8775	41.0222	88.1718	161.781
2	195.4	182.81	189.678	692.15	6500.79	30.5577	361.6	1535.85	2912.53	3620.78	37.481	321.533	990.74	1229.47	1563.7	24.0722	91.3152	38.8736	92.2303	24.9873
3	172.721	100.63	94.7632	1681.87	4799.91	28.6081	388.617	787.817	3023.94	3143.31	29.5232	126.17	927.077	1420.46	6131.44	29.4437	89.2859	127.642	61.1951	132.377
4	162.443	92.4433	67.7305	1351.04	10327.7	31.6718			2701.66	2431.09	30.7169	89.087	163.134	1313.03	736.092	24.7884	88.2514	82.8004	79.8162	136.038
5	162.436		93.9158			25.425			2176.44		39.55	217.406	704.261				96.2092	93.3842	130.069	132.894
Mean	162.566	115.073	108.441	1258.28	7876.32	28.5365	399.041	1140.61	2754.97	3579	34.3934	176.829	705.852	1262.3	2678.78	24.8978	91.1878	76.7445	90.2966	117.616
SD	27.4219	45.6408	46.9221	412.721	2668.82	2.64967	43.5985	375.816	345.276	1138.19	4.28516	93.6059	326.384	141.026	2387.07	3.38608	3.06456	37.4647	25.2332	53.2008
Adhesiveness (kJ/m3) data at 4°C in Fig. 3d
	cocoon-A					B100rw-A					B100rw-B					B100rw-C
n	day 0	day 12	day 14	day 16	day 21	day 0	day 12	day 14	day 16	day 21	day 0	day 12	day 14	day 16	day 21	day 0	day 12	day 14	day 16	day 21
1	119.827	338.204	291.512	410.141	17539.5	26.4197	212.034	193.275	198.051	331.899	34.6958	91.2527	183.655	208.565	203.365	21.287	328.578	148.5	126.196	154.213
2	195.4	250.825	328.046	472.912	8003.24	30.5577	256.742	214.098	190.781	294.64	37.481	88.8035	149.272	162.841	198.797	24.0722	224.979	140.801	101.339	179.376
3	172.721	227.53	269.081	350.353	19583.3	28.6081	220.714	186.27	205.226	335.641	29.5232	76.7653	132.155	186.255	214.986	29.4437	206.885	224.233	100.105	203.457
4	162.443	194.233	312.203	396.938	32489	31.6718	206.272	261.029	226.086	354.595	30.7169	84.129	139.812	178.27	209.26	24.7884	297.177	223.875	114.484	230.307
5	162.436	236.767	414.719	564.621		25.425	184.897	239.806	216.896	243.261	39.55	84.2336	146.764	163.216	215.65	29.2937	240.223	260.29	118.332	194.144
Mean	162.566	249.512	323.112	438.993	19403.8	28.5365	216.132	218.896	207.408	312.007	34.3934	85.0368	150.332	179.83	208.412	25.777	259.568	199.54	112.091	192.299
SD	27.4219	53.7807	55.797	82.7513	10078.1	2.64967	26.2668	31.4495	14.2096	44.1463	4.28516	5.53878	19.7822	18.9344	7.31869	3.53042	51.2908	52.3159	11.2126	28.24
Compressive stress (kPa) data in Fig. 3e
	cocoon-A					B100rw-A					B100rw-B					B100rw-C
n	0s	10s	30s	60s	1800s	0s	10s	30s	60s	1800s	0s	10s	30s	60s	1800s	0s	10s	30s	60s	1800s
1	246.69	165.123	288.468	334.225	75996.5	111.409	81.5669	81.5669	37401.4	7360.92	115.387	183.028	310.352	759.965	2550.46	93.5035	105.44	97.4824	127.324	159.155
2	238.732	403.856	326.268	206.901	106634	85.5458	105.44	135.282	34218.3	6764.09	111.409	127.324	547.095	208.891	2984.16	115.387	115.387	107.43	113.398	252.659
3	105.44	135.282	280.511	165.123	141449	51.7254	89.5247	111.409	25265.8	5146.23	159.155	131.303	177.06	288.468	3145.3	109.419	113.398	153.187	111.409	292.447
4	187.007	145.229	264.595	222.817	5769.37	49.7359	75.5986	101.461	39589.8		131.303	151.197	153.187	437.676	3638.68	101.461	131.303	137.271	141.25	451.602
5	190.986	252.659	304.384	527.201	105042	105.44	105.44	111.409	26857.4		93.5035	190.986	714.208	401.866	3523.29	119.366	93.5035	109.419	129.313	266.584
6	204.912	175.07	202.923			117.377	87.5352	131.303	30438.4		131.303	125.335	610.757	332.236			101.461	141.25	93.5035	439.666
Mean	195.628	212.87	277.858	291.254	86978.2	86.8721	90.851	112.072	32295.2	6423.74	123.677	151.529	418.776	404.85	3168.38	107.827	110.082	124.34	119.366	310.352
SD	50.5593	102.335	42.3272	145.967	50978.4	29.9783	12.3067	19.7613	5751.73	1145.9	22.3815	29.0871	237.201	192.047	436.877	10.4705	13.1162	22.4286	16.7869	114.104
Adhesiveness (kJ/m3) data in Fig. 3f
	cocoon-A					B100rw-A					B100rw-B					B100rw-C
n	0s	10s	30s	60s	1800s	0s	10s	30s	60s	1800s	0s	10s	30s	60s	1800s	0s	10s	30s	60s	1800s
1	235.828	187.166	271.638	226.199	2283.87	36.168	30.319	32.1891	135.282	306.373	43.887	73.8877	61.9113	113.358	303.946	20.4514	23.7539	28.7275	33.9	34.0194
2	161.781	212.074	319.185	340.393	318.31	28.7673	25.8229	29.3243	147.218	1217.54	44.2451	37.282	74.1264	70.1475	660.493	27.8521	31.075	28.0113	26.6187	73.9275
3	73.0521	138.783	387.542	221.623	998.697	18.462	27.8919	25.3852	68.7947	1022.57	109.26	32.6268	39.8285	66.2482	276.213	21.287	25.7831	27.5338	25.7035	75.3599
4	129.592	123.027	268.455	192.299	1126.02	34.2581	23.3162	24.9873	39.3909	218.838	65.6912	35.5313	32.9849	91.912	125.414	20.4912	29.3243	31.8708	28.2898	99.6708
5	135.68	290.776	367.33	243.03	871.373	26.0616	20.6503	24.9078	99.5514		50.1736	56.0225	120.679	97.1641	176.543	27.8123	27.4144	30.2394	21.4461	71.8983
6	235.828	176.503	188.957	216.809	1408.52	24.4701	22.9979	23.7937	60.6778		64.0997	41.9373	109.897	91.9518			26.2208	32.6666	23.5151	92.4292
Mean	161.96	188.055	300.518	240.059	1167.8	28.0312	25.1664	26.7646	91.8191	691.329	62.8927	46.2146	73.2378	88.4636	308.522	23.5788	27.2619	29.8416	26.5789	74.5508
SD	64.1185	59.8651	73.0665	51.8251	654.738	6.53688	3.54765	3.26536	43.0499	502.677	24.6168	15.8672	35.9447	17.5983	209.699	3.89713	2.62273	2.10587	4.31336	22.8102
