# Supplementary material for: Insect-derived polymer hydrogel based on fibroin matrix from whole silkworm larvae
Source: PLoS One. 2025 Nov 7;20(11):e0335864. doi: 10.1371/journal.pone.0335864 (PMC12594361; doi:10.1371/journal.pone.0335864)
Supplement: S3 File — (XLSX) [file pone.0335864.s006.xlsx]

## Sheet: S3_File
S3_File. FT-IR analysis data in Fig. 5a
Cocoon-A			B100rw-A			B100rw-B			B100rw-C
Wavenumber (cm-1)	Absorbance / a.u.		Wavenumber (cm-1)	Absorbance / a.u.		Wavenumber (cm-1)	Absorbance / a.u.		Wavenumber (cm-1)	Absorbance / a.u.
599.862	0.456406		599.862	0.319255		599.862	0.447065		599.862	0.278366
601.791	0.452815		601.791	0.307884		601.791	0.450743		601.791	0.267987
603.719	0.448462		603.719	0.303366		603.719	0.453439		603.719	0.268868
605.648	0.449699		605.648	0.305739		605.648	0.44581		605.648	0.273791
607.577	0.451816		607.577	0.294762		607.577	0.434954		607.577	0.273785
609.506	0.449596		609.506	0.293808		609.506	0.443206		609.506	0.279875
611.435	0.433567		611.435	0.302449		611.435	0.442042		611.435	0.282381
613.363	0.427202		613.363	0.305688		613.363	0.443588		613.363	0.279914
615.292	0.415776		615.292	0.302975		615.292	0.441492		615.292	0.272013
617.221	0.41212		617.221	0.308462		617.221	0.450754		617.221	0.272308
619.15	0.446342		619.15	0.312632		619.15	0.458977		619.15	0.27407
621.079	0.455842		621.079	0.293286		621.079	0.445381		621.079	0.267224
623.008	0.442342		623.008	0.295781		623.008	0.453689		623.008	0.278052
624.936	0.432837		624.936	0.319934		624.936	0.448832		624.936	0.275624
626.865	0.428312		626.865	0.313296		626.865	0.429869		626.865	0.268893
628.794	0.433462		628.794	0.299088		628.794	0.428256		628.794	0.277837
630.723	0.412274		630.723	0.295374		630.723	0.426862		630.723	0.277237
632.652	0.408507		632.652	0.304277		632.652	0.429686		632.652	0.27292
634.58	0.41054		634.58	0.305965		634.58	0.42883		634.58	0.275104
636.509	0.415405		636.509	0.300381		636.509	0.435049		636.509	0.280462
638.438	0.412716		638.438	0.298386		638.438	0.429145		638.438	0.277411
640.367	0.405573		640.367	0.302431		640.367	0.425413		640.367	0.2744
642.296	0.406943		642.296	0.300519		642.296	0.422876		642.296	0.268895
644.225	0.40738		644.225	0.301593		644.225	0.424531		644.225	0.273684
646.153	0.406796		646.153	0.302945		646.153	0.421459		646.153	0.277571
648.082	0.403223		648.082	0.306286		648.082	0.414901		648.082	0.276099
650.011	0.399687		650.011	0.306237		650.011	0.406484		650.011	0.269548
651.94	0.403787		651.94	0.300836		651.94	0.403328		651.94	0.26809
653.869	0.401443		653.869	0.29658		653.869	0.403807		653.869	0.270685
655.797	0.397423		655.797	0.298582		655.797	0.398958		655.797	0.269537
657.726	0.391793		657.726	0.296869		657.726	0.390269		657.726	0.265487
659.655	0.389509		659.655	0.296995		659.655	0.387752		659.655	0.264844
661.584	0.386593		661.584	0.297485		661.584	0.387624		661.584	0.266001
663.513	0.384657		663.513	0.295166		663.513	0.387894		663.513	0.268329
665.442	0.384979		665.442	0.294661		665.442	0.386658		665.442	0.269088
667.37	0.383715		667.37	0.299184		667.37	0.386834		667.37	0.268502
669.299	0.377081		669.299	0.298251		669.299	0.384333		669.299	0.265396
671.228	0.37774		671.228	0.294801		671.228	0.384489		671.228	0.266573
673.157	0.3772		673.157	0.293519		673.157	0.382263		673.157	0.267329
675.086	0.375829		675.086	0.294497		675.086	0.380769		675.086	0.267917
677.014	0.373377		677.014	0.293933		677.014	0.380083		677.014	0.26732
678.943	0.371602		678.943	0.293953		678.943	0.379697		678.943	0.266979
680.872	0.369069		680.872	0.294264		680.872	0.377864		680.872	0.26622
682.801	0.36803		682.801	0.293191		682.801	0.376954		682.801	0.266172
684.73	0.366256		684.73	0.292198		684.73	0.373681		684.73	0.265619
686.658	0.36398		686.658	0.292137		686.658	0.370928		686.658	0.265063
688.587	0.36073		688.587	0.291031		688.587	0.368303		688.587	0.264588
690.516	0.358971		690.516	0.289904		690.516	0.365237		690.516	0.26427
692.445	0.356246		692.445	0.288243		692.445	0.361714		692.445	0.26297
694.374	0.351901		694.374	0.287122		694.374	0.359232		694.374	0.261778
696.303	0.348145		696.303	0.284556		696.303	0.354827		696.303	0.260483
698.231	0.344812		698.231	0.282606		698.231	0.350032		698.231	0.260008
700.16	0.340328		700.16	0.280926		700.16	0.345929		700.16	0.259012
702.089	0.337618		702.089	0.278511		702.089	0.342183		702.089	0.257545
704.018	0.333259		704.018	0.275581		704.018	0.337435		704.018	0.255382
705.947	0.328347		705.947	0.273817		705.947	0.333072		705.947	0.253346
707.875	0.324177		707.875	0.271188		707.875	0.328618		707.875	0.250841
709.804	0.320402		709.804	0.267927		709.804	0.325274		709.804	0.248747
711.733	0.316547		711.733	0.264961		711.733	0.320424		711.733	0.246542
713.662	0.313446		713.662	0.263209		713.662	0.31615		713.662	0.244794
715.591	0.309666		715.591	0.261352		715.591	0.312544		715.591	0.24283
717.52	0.30642		717.52	0.26056		717.52	0.309899		717.52	0.241602
719.448	0.303196		719.448	0.259055		719.448	0.306289		719.448	0.239574
721.377	0.299023		721.377	0.256134		721.377	0.301361		721.377	0.237037
723.306	0.294133		723.306	0.252043		723.306	0.295085		723.306	0.23461
725.235	0.289997		725.235	0.248468		725.235	0.290047		725.235	0.233048
727.164	0.285309		727.164	0.245115		727.164	0.284711		727.164	0.230736
729.092	0.281281		729.092	0.243008		729.092	0.279923		729.092	0.228753
731.021	0.276604		731.021	0.240379		731.021	0.274847		731.021	0.22615
732.95	0.2724		732.95	0.237155		732.95	0.2701		732.95	0.22318
734.879	0.268011		734.879	0.23321		734.879	0.264975		734.879	0.220448
736.808	0.263871		736.808	0.229374		736.808	0.259788		736.808	0.217875
738.737	0.259508		738.737	0.225877		738.737	0.254308		738.737	0.214743
740.665	0.256496		740.665	0.222849		740.665	0.249648		740.665	0.212446
742.594	0.253086		742.594	0.218967		742.594	0.245448		742.594	0.210596
744.523	0.249453		744.523	0.215598		744.523	0.241617		744.523	0.208705
746.452	0.245767		746.452	0.21278		746.452	0.237652		746.452	0.206875
748.381	0.242569		748.381	0.210502		748.381	0.233904		748.381	0.205057
750.309	0.239552		750.309	0.208088		750.309	0.231103		750.309	0.202875
752.238	0.237061		752.238	0.2061		752.238	0.227903		752.238	0.200681
754.167	0.233995		754.167	0.203632		754.167	0.224741		754.167	0.199022
756.096	0.232032		756.096	0.201922		756.096	0.222377		756.096	0.19731
758.025	0.229659		758.025	0.200763		758.025	0.219756		758.025	0.19501
759.954	0.226942		759.954	0.199232		759.954	0.218009		759.954	0.193662
761.882	0.224475		761.882	0.197236		761.882	0.215949		761.882	0.192187
763.811	0.222339		763.811	0.19581		763.811	0.21381		763.811	0.191162
765.74	0.219806		765.74	0.193763		765.74	0.211293		765.74	0.190174
767.669	0.217253		767.669	0.191718		767.669	0.208846		767.669	0.189302
769.598	0.213913		769.598	0.189243		769.598	0.205732		769.598	0.187674
771.526	0.210744		771.526	0.186374		771.526	0.202484		771.526	0.185605
773.455	0.207734		773.455	0.183428		773.455	0.198878		773.455	0.183735
775.384	0.205118		775.384	0.18142		775.384	0.195659		775.384	0.182111
777.313	0.202005		777.313	0.179068		777.313	0.193088		777.313	0.181108
779.242	0.199175		779.242	0.176335		779.242	0.190655		779.242	0.18015
781.17	0.196739		781.17	0.173157		781.17	0.187296		781.17	0.177877
783.099	0.19463		783.099	0.170757		783.099	0.184815		783.099	0.175575
785.028	0.192097		785.028	0.168908		785.028	0.182097		785.028	0.173556
786.957	0.189616		786.957	0.167231		786.957	0.179238		786.957	0.172062
788.886	0.186698		788.886	0.165198		788.886	0.176493		788.886	0.170254
790.815	0.184654		790.815	0.163212		790.815	0.174237		790.815	0.168431
792.743	0.182436		792.743	0.16095		792.743	0.171984		792.743	0.166525
794.672	0.180045		794.672	0.159203		794.672	0.170227		794.672	0.164815
796.601	0.177622		796.601	0.157154		796.601	0.168744		796.601	0.163323
798.53	0.175798		798.53	0.155696		798.53	0.167524		798.53	0.162111
800.459	0.174303		800.459	0.154363		800.459	0.165495		800.459	0.160409
802.387	0.172543		802.387	0.152858		802.387	0.163487		802.387	0.158991
804.316	0.170162		804.316	0.151186		804.316	0.161629		804.316	0.157971
806.245	0.168418		806.245	0.149836		806.245	0.160123		806.245	0.157367
808.174	0.166219		808.174	0.148464		808.174	0.157799		808.174	0.155778
810.103	0.164523		810.103	0.147178		810.103	0.155613		810.103	0.154065
812.032	0.162442		812.032	0.145847		812.032	0.153979		812.032	0.152577
813.96	0.161001		813.96	0.144651		813.96	0.152591		813.96	0.151437
815.889	0.159176		815.889	0.143292		815.889	0.15051		815.889	0.149849
817.818	0.157311		817.818	0.14238		817.818	0.148792		817.818	0.148967
819.747	0.155006		819.747	0.140964		819.747	0.147505		819.747	0.148645
821.676	0.153513		821.676	0.139645		821.676	0.146636		821.676	0.148018
823.604	0.151718		823.604	0.138687		823.604	0.145373		823.604	0.146831
825.533	0.150122		825.533	0.138279		825.533	0.144545		825.533	0.145841
827.462	0.148426		827.462	0.136792		827.462	0.142593		827.462	0.144769
829.391	0.146443		829.391	0.135078		829.391	0.140525		829.391	0.143733
831.32	0.143879		831.32	0.13377		831.32	0.138485		831.32	0.142354
833.249	0.141273		833.249	0.132319		833.249	0.136042		833.249	0.141014
835.177	0.13822		835.177	0.129914		835.177	0.133106		835.177	0.139501
837.106	0.135696		837.106	0.127669		837.106	0.13061		837.106	0.137752
839.035	0.133338		839.035	0.125408		839.035	0.128096		839.035	0.135919
840.964	0.130932		840.964	0.123188		840.964	0.125405		840.964	0.134142
842.893	0.128985		842.893	0.121148		842.893	0.123548		842.893	0.132745
844.821	0.127439		844.821	0.119831		844.821	0.122102		844.821	0.131276
846.75	0.126054		846.75	0.119249		846.75	0.120948		846.75	0.129951
848.679	0.125079		848.679	0.119379		848.679	0.120228		848.679	0.129325
850.608	0.124021		850.608	0.118551		850.608	0.118932		850.608	0.128713
852.537	0.122484		852.537	0.116978		852.537	0.117756		852.537	0.127595
854.465	0.120165		854.465	0.114586		854.465	0.115537		854.465	0.125779
856.394	0.117536		856.394	0.112257		856.394	0.112534		856.394	0.123637
858.323	0.114364		858.323	0.11022		858.323	0.109814		858.323	0.121676
860.252	0.111915		860.252	0.108042		860.252	0.107768		860.252	0.120287
862.181	0.109617		862.181	0.105168		862.181	0.105065		862.181	0.117935
864.11	0.107297		864.11	0.102844		864.11	0.101881		864.11	0.115746
866.038	0.104964		866.038	0.101216		866.038	0.099549		866.038	0.114619
867.967	0.103318		867.967	0.100096		867.967	0.098732		867.967	0.113351
869.896	0.101764		869.896	0.098638		869.896	0.097595		869.896	0.111631
871.825	0.100905		871.825	0.097444		871.825	0.096467		871.825	0.110463
873.754	0.099574		873.754	0.096015		873.754	0.095425		873.754	0.109498
875.682	0.098472		875.682	0.094838		875.682	0.093883		875.682	0.108605
877.611	0.09705		877.611	0.093812		877.611	0.092046		877.611	0.10748
879.54	0.095603		879.54	0.092499		879.54	0.091073		879.54	0.10621
881.469	0.093885		881.469	0.09084		881.469	0.090063		881.469	0.105181
883.398	0.092614		883.398	0.08967		883.398	0.088813		883.398	0.104307
885.327	0.091428		885.327	0.08854		885.327	0.08734		885.327	0.102795
887.255	0.090852		887.255	0.088026		887.255	0.086536		887.255	0.102151
889.184	0.089791		889.184	0.087561		889.184	0.085536		889.184	0.10111
891.113	0.088838		891.113	0.086903		891.113	0.085021		891.113	0.100099
893.042	0.087283		893.042	0.085928		893.042	0.084343		893.042	0.099258
894.971	0.086432		894.971	0.084965		894.971	0.083865		894.971	0.099312
896.899	0.085682		896.899	0.084205		896.899	0.082693		896.899	0.098576
898.828	0.084563		898.828	0.083367		898.828	0.081632		898.828	0.098109
900.757	0.083073		900.757	0.082648		900.757	0.08054		900.757	0.097413
902.686	0.082631		902.686	0.082428		902.686	0.079789		902.686	0.096534
904.615	0.081761		904.615	0.08207		904.615	0.078661		904.615	0.095445
906.544	0.080754		906.544	0.081539		906.544	0.07758		906.544	0.094559
908.472	0.080841		908.472	0.080728		908.472	0.077001		908.472	0.093754
910.401	0.079972		910.401	0.080005		910.401	0.077329		910.401	0.093781
912.33	0.078958		912.33	0.07957		912.33	0.077362		912.33	0.094225
914.259	0.079315		914.259	0.079692		914.259	0.076986		914.259	0.09433
916.188	0.078893		916.188	0.080131		916.188	0.077139		916.188	0.093998
918.116	0.078552		918.116	0.080437		918.116	0.077776		918.116	0.093831
920.045	0.078352		920.045	0.079795		920.045	0.078388		920.045	0.093819
921.974	0.07857		921.974	0.079616		921.974	0.078808		921.974	0.094317
923.903	0.078765		923.903	0.080013		923.903	0.079195		923.903	0.094491
925.832	0.079492		925.832	0.080446		925.832	0.079804		925.832	0.094272
927.76	0.078658		927.76	0.080175		927.76	0.079855		927.76	0.093752
929.689	0.077561		929.689	0.07961		929.689	0.078681		929.689	0.093246
931.618	0.077346		931.618	0.079179		931.618	0.078003		931.618	0.092889
933.547	0.077088		933.547	0.078582		933.547	0.077834		933.547	0.092872
935.476	0.075894		935.476	0.078049		935.476	0.077097		935.476	0.092309
937.405	0.075308		937.405	0.078243		937.405	0.076717		937.405	0.091674
939.333	0.074969		939.333	0.077899		939.333	0.076576		939.333	0.091475
941.262	0.074052		941.262	0.077482		941.262	0.076436		941.262	0.091209
943.191	0.07331		943.191	0.077083		943.191	0.075961		943.191	0.090993
945.12	0.07338		945.12	0.077055		945.12	0.075651		945.12	0.090829
947.049	0.073099		947.049	0.076737		947.049	0.07539		947.049	0.090225
948.977	0.072626		948.977	0.076431		948.977	0.075387		948.977	0.089968
950.906	0.072516		950.906	0.07606		950.906	0.07524		950.906	0.089874
952.835	0.072227		952.835	0.075754		952.835	0.07546		952.835	0.08999
954.764	0.07114		954.764	0.075414		954.764	0.075502		954.764	0.089699
956.693	0.070446		956.693	0.075321		956.693	0.075142		956.693	0.089066
958.622	0.070318		958.622	0.075417		958.622	0.074689		958.622	0.088577
960.55	0.07039		960.55	0.075224		960.55	0.074758		960.55	0.088515
962.479	0.070501		962.479	0.074906		962.479	0.074941		962.479	0.088327
964.408	0.07074		964.408	0.075211		964.408	0.075249		964.408	0.088034
966.337	0.071097		966.337	0.075732		966.337	0.076235		966.337	0.088337
968.266	0.072136		968.266	0.076701		968.266	0.077959		968.266	0.089435
970.194	0.073521		970.194	0.077886		970.194	0.079919		970.194	0.090617
972.123	0.074935		972.123	0.07876		972.123	0.081838		972.123	0.091653
974.052	0.075469		974.052	0.079336		974.052	0.082839		974.052	0.092095
975.981	0.07522		975.981	0.079051		975.981	0.082769		975.981	0.091821
977.91	0.074118		977.91	0.077759		977.91	0.08111		977.91	0.090724
979.839	0.072516		979.839	0.076009		979.839	0.078701		979.839	0.089202
981.767	0.070513		981.767	0.073773		981.767	0.076		981.767	0.087687
983.696	0.068883		983.696	0.071786		983.696	0.07372		983.696	0.086376
985.625	0.068286		985.625	0.070795		985.625	0.072828		985.625	0.085612
987.554	0.068848		987.554	0.071579		987.554	0.073934		987.554	0.086252
989.483	0.070536		989.483	0.073507		989.483	0.076629		989.483	0.087997
991.411	0.072861		991.411	0.075934		991.411	0.080524		991.411	0.090393
993.34	0.075032		993.34	0.078204		993.34	0.084254		993.34	0.092433
995.269	0.07674		995.269	0.080069		995.269	0.086879		995.269	0.093833
997.198	0.077456		997.198	0.081037		997.198	0.088145		997.198	0.094472
999.127	0.077706		999.127	0.081357		999.127	0.088904		999.127	0.094778
1001.06	0.077432		1001.06	0.080987		1001.06	0.088518		1001.06	0.094419
1002.98	0.076385		1002.98	0.079995		1002.98	0.0871		1002.98	0.09334
1004.91	0.075055		1004.91	0.07865		1004.91	0.084907		1004.91	0.091928
1006.84	0.074439		1006.84	0.077559		1006.84	0.083397		1006.84	0.091173
1008.77	0.074137		1008.77	0.076889		1008.77	0.082703		1008.77	0.09091
1010.7	0.074271		1010.7	0.076948		1010.7	0.083074		1010.7	0.091338
1012.63	0.074979		1012.63	0.077277		1012.63	0.083867		1012.63	0.092027
1014.56	0.075642		1014.56	0.077379		1014.56	0.084509		1014.56	0.092753
1016.49	0.074994		1016.49	0.077109		1016.49	0.08376		1016.49	0.092667
1018.41	0.073822		1018.41	0.07578		1018.41	0.08199		1018.41	0.092032
1020.34	0.07235		1020.34	0.074027		1020.34	0.079872		1020.34	0.091366
1022.27	0.071383		1022.27	0.072944		1022.27	0.078532		1022.27	0.091262
1024.2	0.07138		1024.2	0.072751		1024.2	0.077917		1024.2	0.091402
1026.13	0.072189		1026.13	0.073146		1026.13	0.078388		1026.13	0.091874
1028.06	0.073171		1028.06	0.073553		1028.06	0.079386		1028.06	0.092478
1029.99	0.074365		1029.99	0.074542		1029.99	0.080537		1029.99	0.093321
1031.92	0.075568		1031.92	0.075594		1031.92	0.081889		1031.92	0.094134
1033.85	0.076955		1033.85	0.0765		1033.85	0.083712		1033.85	0.095312
1035.77	0.078394		1035.77	0.077477		1035.77	0.085597		1035.77	0.096499
1037.7	0.079947		1037.7	0.078673		1037.7	0.08754		1037.7	0.097581
1039.63	0.081269		1039.63	0.079898		1039.63	0.089003		1039.63	0.098589
1041.56	0.082563		1041.56	0.080994		1041.56	0.090244		1041.56	0.09926
1043.49	0.08378		1043.49	0.082069		1043.49	0.091707		1043.49	0.099889
1045.42	0.084852		1045.42	0.082912		1045.42	0.092909		1045.42	0.100594
1047.35	0.085728		1047.35	0.083543		1047.35	0.093765		1047.35	0.100982
1049.28	0.086857		1049.28	0.084283		1049.28	0.094774		1049.28	0.101295
1051.2	0.087803		1051.2	0.08487		1051.2	0.096023		1051.2	0.101843
1053.13	0.088994		1053.13	0.085565		1053.13	0.09786		1053.13	0.102708
1055.06	0.090195		1055.06	0.086237		1055.06	0.099443		1055.06	0.103504
1056.99	0.091446		1056.99	0.087248		1056.99	0.100922		1056.99	0.104514
1058.92	0.092381		1058.92	0.088221		1058.92	0.101987		1058.92	0.105225
1060.85	0.093289		1060.85	0.088798		1060.85	0.103105		1060.85	0.105554
1062.78	0.094136		1062.78	0.089036		1062.78	0.10406		1062.78	0.105835
1064.71	0.09508		1064.71	0.089609		1064.71	0.104926		1064.71	0.106467
1066.64	0.095988		1066.64	0.090349		1066.64	0.105624		1066.64	0.106995
1068.56	0.096771		1068.56	0.090629		1068.56	0.106188		1068.56	0.10742
1070.49	0.096736		1070.49	0.090295		1070.49	0.106042		1070.49	0.107598
1072.42	0.095565		1072.42	0.089786		1072.42	0.10512		1072.42	0.107639
1074.35	0.093643		1074.35	0.088768		1074.35	0.103254		1074.35	0.10686
1076.28	0.091387		1076.28	0.087189		1076.28	0.100408		1076.28	0.105638
1078.21	0.088322		1078.21	0.084914		1078.21	0.096885		1078.21	0.103984
1080.14	0.085185		1080.14	0.082276		1080.14	0.09327		1080.14	0.101957
1082.07	0.081946		1082.07	0.079677		1082.07	0.08936		1082.07	0.099212
1083.99	0.078936		1083.99	0.077067		1083.99	0.085433		1083.99	0.096355
1085.92	0.075549		1085.92	0.074361		1085.92	0.081791		1085.92	0.093595
1087.85	0.072654		1087.85	0.072087		1087.85	0.078638		1087.85	0.091005
1089.78	0.070284		1089.78	0.070096		1089.78	0.075386		1089.78	0.08825
1091.71	0.068276		1091.71	0.068523		1091.71	0.072988		1091.71	0.086065
1093.64	0.066703		1093.64	0.067301		1093.64	0.071621		1093.64	0.084757
1095.57	0.065911		1095.57	0.066651		1095.57	0.071074		1095.57	0.083971
1097.5	0.065531		1097.5	0.066349		1097.5	0.070926		1097.5	0.083405
1099.43	0.065915		1099.43	0.066369		1099.43	0.071377		1099.43	0.083093
1101.35	0.065989		1101.35	0.066373		1101.35	0.071875		1101.35	0.083221
1103.28	0.065736		1103.28	0.066406		1103.28	0.072098		1103.28	0.083409
1105.21	0.065348		1105.21	0.065631		1105.21	0.071514		1105.21	0.082988
1107.14	0.064744		1107.14	0.064745		1107.14	0.070703		1107.14	0.082519
1109.07	0.063962		1109.07	0.064037		1109.07	0.069787		1109.07	0.082021
1111	0.06361		1111	0.063531		1111	0.06905		1111	0.08162
1112.93	0.06327		1112.93	0.063213		1112.93	0.068605		1112.93	0.081416
1114.86	0.06311		1114.86	0.063361		1114.86	0.068314		1114.86	0.081272
1116.78	0.063141		1116.78	0.063094		1116.78	0.068191		1116.78	0.081089
1118.71	0.063205		1118.71	0.062636		1118.71	0.068299		1118.71	0.081108
1120.64	0.063202		1120.64	0.062355		1120.64	0.068174		1120.64	0.08085
1122.57	0.063283		1122.57	0.062025		1122.57	0.068336		1122.57	0.080811
1124.5	0.063339		1124.5	0.06161		1124.5	0.068387		1124.5	0.080434
1126.43	0.063378		1126.43	0.061591		1126.43	0.068452		1126.43	0.079735
1128.36	0.063239		1128.36	0.061862		1128.36	0.068493		1128.36	0.079089
1130.29	0.063288		1130.29	0.061982		1130.29	0.068622		1130.29	0.078403
1132.21	0.063485		1132.21	0.062112		1132.21	0.069132		1132.21	0.078004
1134.14	0.063731		1134.14	0.062582		1134.14	0.070179		1134.14	0.07815
1136.07	0.064263		1136.07	0.063338		1136.07	0.071006		1136.07	0.078228
1138	0.06514		1138	0.064435		1138	0.071824		1138	0.078279
1139.93	0.066149		1139.93	0.065691		1139.93	0.073061		1139.93	0.078757
1141.86	0.067326		1141.86	0.06696		1141.86	0.074972		1141.86	0.079697
1143.79	0.068586		1143.79	0.068522		1143.79	0.077161		1143.79	0.080689
1145.72	0.07051		1145.72	0.070393		1145.72	0.079779		1145.72	0.082095
1147.65	0.072879		1147.65	0.07232		1147.65	0.082758		1147.65	0.083891
1149.57	0.075462		1149.57	0.074685		1149.57	0.086304		1149.57	0.086043
1151.5	0.078102		1151.5	0.077183		1151.5	0.089886		1151.5	0.087943
1153.43	0.080936		1153.43	0.079669		1153.43	0.093755		1153.43	0.089971
1155.36	0.083515		1155.36	0.08214		1155.36	0.097611		1155.36	0.091726
1157.29	0.085827		1157.29	0.084414		1157.29	0.101035		1157.29	0.093111
1159.22	0.087635		1159.22	0.086106		1159.22	0.103444		1159.22	0.094049
1161.15	0.088915		1161.15	0.087544		1161.15	0.105016		1161.15	0.094648
1163.08	0.089575		1163.08	0.088212		1163.08	0.105765		1163.08	0.094752
1165	0.08988		1165	0.088401		1165	0.106103		1165	0.094413
1166.93	0.089525		1166.93	0.088284		1166.93	0.105733		1166.93	0.093941
1168.86	0.08855		1168.86	0.08774		1168.86	0.104842		1168.86	0.093442
1170.79	0.087181		1170.79	0.086443		1170.79	0.103106		1170.79	0.092528
1172.72	0.085599		1172.72	0.084684		1172.72	0.100586		1172.72	0.091041
1174.65	0.083288		1174.65	0.081995		1174.65	0.096946		1174.65	0.089131
1176.58	0.080341		1176.58	0.079024		1176.58	0.092773		1176.58	0.087024
1178.51	0.077262		1178.51	0.076036		1178.51	0.088726		1178.51	0.08487
1180.44	0.074939		1180.44	0.073365		1180.44	0.085541		1180.44	0.083141
1182.36	0.073241		1182.36	0.071409		1182.36	0.08324		1182.36	0.081792
1184.29	0.072364		1184.29	0.070097		1184.29	0.081993		1184.29	0.081195
1186.22	0.071992		1186.22	0.069129		1186.22	0.081431		1186.22	0.081189
1188.15	0.072126		1188.15	0.06878		1188.15	0.081406		1188.15	0.081274
1190.08	0.072364		1190.08	0.068698		1190.08	0.081591		1190.08	0.081615
1192.01	0.072742		1192.01	0.068684		1192.01	0.081993		1192.01	0.082308
1193.94	0.073335		1193.94	0.06899		1193.94	0.082843		1193.94	0.083112
1195.87	0.074507		1195.87	0.069671		1195.87	0.084508		1195.87	0.084246
1197.79	0.076116		1197.79	0.070598		1197.79	0.086655		1197.79	0.085581
1199.72	0.078483		1199.72	0.072041		1199.72	0.089743		1199.72	0.087513
1201.65	0.081289		1201.65	0.073939		1201.65	0.093536		1201.65	0.08991
1203.58	0.084546		1203.58	0.076524		1203.58	0.098254		1203.58	0.092764
1205.51	0.088253		1205.51	0.079612		1205.51	0.103609		1205.51	0.095921
1207.44	0.092693		1207.44	0.083159		1207.44	0.10965		1207.44	0.099533
1209.37	0.097697		1209.37	0.087093		1209.37	0.116457		1209.37	0.103461
1211.3	0.103396		1211.3	0.091606		1211.3	0.124128		1211.3	0.107677
1213.23	0.109386		1213.23	0.09642		1213.23	0.13225		1213.23	0.111999
1215.15	0.115554		1215.15	0.101415		1215.15	0.140531		1215.15	0.116441
1217.08	0.121502		1217.08	0.106241		1217.08	0.148527		1217.08	0.120656
1219.01	0.127464		1219.01	0.111135		1219.01	0.156397		1219.01	0.124754
1220.94	0.133266		1220.94	0.115986		1220.94	0.164073		1220.94	0.128709
1222.87	0.139385		1222.87	0.12116		1222.87	0.17213		1222.87	0.132722
1224.8	0.145724		1224.8	0.12679		1224.8	0.180634		1224.8	0.136839
1226.73	0.152219		1226.73	0.132684		1226.73	0.189027		1226.73	0.140914
1228.66	0.157839		1228.66	0.137975		1228.66	0.19621		1228.66	0.144537
1230.58	0.161911		1230.58	0.142152		1230.58	0.201557		1230.58	0.14733
1232.51	0.163937		1232.51	0.144643		1232.51	0.203773		1232.51	0.148759
1234.44	0.164097		1234.44	0.14537		1234.44	0.203065		1234.44	0.148566
1236.37	0.162758		1236.37	0.144543		1236.37	0.200172		1236.37	0.147244
1238.3	0.160606		1238.3	0.143226		1238.3	0.196556		1238.3	0.145592
1240.23	0.158271		1240.23	0.141581		1240.23	0.192825		1240.23	0.143708
1242.16	0.156139		1242.16	0.139819		1242.16	0.189474		1242.16	0.141887
1244.09	0.153716		1244.09	0.138095		1244.09	0.18604		1244.09	0.140107
1246.02	0.151319		1246.02	0.136516		1246.02	0.182802		1246.02	0.138292
1247.94	0.149002		1247.94	0.134773		1247.94	0.179682		1247.94	0.136435
1249.87	0.146854		1249.87	0.133328		1249.87	0.176783		1249.87	0.134821
1251.8	0.144861		1251.8	0.131966		1251.8	0.174291		1251.8	0.133315
1253.73	0.14322		1253.73	0.131046		1253.73	0.172601		1253.73	0.132148
1255.66	0.141868		1255.66	0.130526		1255.66	0.171381		1255.66	0.131314
1257.59	0.141282		1257.59	0.130377		1257.59	0.170853		1257.59	0.130965
1259.52	0.140868		1259.52	0.130499		1259.52	0.170685		1259.52	0.130557
1261.45	0.140401		1261.45	0.130749		1261.45	0.17043		1261.45	0.130196
1263.37	0.13933		1263.37	0.130423		1263.37	0.169297		1263.37	0.129531
1265.3	0.13708		1265.3	0.129057		1265.3	0.166636		1265.3	0.128205
1267.23	0.133406		1267.23	0.126098		1267.23	0.161918		1267.23	0.125669
1269.16	0.128493		1269.16	0.121814		1269.16	0.15522		1269.16	0.122216
1271.09	0.122735		1271.09	0.116592		1271.09	0.147346		1271.09	0.118183
1273.02	0.117046		1273.02	0.111394		1273.02	0.139689		1273.02	0.114166
1274.95	0.111969		1274.95	0.106658		1274.95	0.132995		1274.95	0.11043
1276.88	0.107891		1276.88	0.1026		1276.88	0.127455		1276.88	0.107278
1278.81	0.104633		1278.81	0.099224		1278.81	0.123031		1278.81	0.104808
1280.73	0.102125		1280.73	0.096598		1280.73	0.119699		1280.73	0.103075
1282.66	0.100077		1282.66	0.094381		1282.66	0.116958		1282.66	0.101629
1284.59	0.098462		1284.59	0.092612		1284.59	0.114733		1284.59	0.100373
1286.52	0.097061		1286.52	0.091073		1286.52	0.112785		1286.52	0.099334
1288.45	0.095786		1288.45	0.089645		1288.45	0.110984		1288.45	0.098485
1290.38	0.094627		1290.38	0.088292		1290.38	0.109525		1290.38	0.09768
1292.31	0.09375		1292.31	0.087325		1292.31	0.108448		1292.31	0.097071
1294.24	0.093158		1294.24	0.086463		1294.24	0.10756		1294.24	0.096612
1296.16	0.092905		1296.16	0.085802		1296.16	0.107054		1296.16	0.096374
1298.09	0.092695		1298.09	0.085331		1298.09	0.106683		1298.09	0.096231
1300.02	0.092531		1300.02	0.084963		1300.02	0.106431		1300.02	0.096101
1301.95	0.092384		1301.95	0.084593		1301.95	0.106186		1301.95	0.095937
1303.88	0.092404		1303.88	0.084303		1303.88	0.10603		1303.88	0.095875
1305.81	0.092335		1305.81	0.083921		1305.81	0.105804		1305.81	0.095894
1307.74	0.092316		1307.74	0.083564		1307.74	0.105575		1307.74	0.095839
1309.67	0.09229		1309.67	0.083304		1309.67	0.105368		1309.67	0.095688
1311.59	0.092187		1311.59	0.083079		1311.59	0.105436		1311.59	0.095712
1313.52	0.091858		1313.52	0.082573		1313.52	0.105211		1313.52	0.095829
1315.45	0.091831		1315.45	0.0822		1315.45	0.105083		1315.45	0.095869
1317.38	0.091721		1317.38	0.082181		1317.38	0.10524		1317.38	0.095994
1319.31	0.091653		1319.31	0.082229		1319.31	0.105442		1319.31	0.096285
1321.24	0.092069		1321.24	0.082613		1321.24	0.106185		1321.24	0.096757
1323.17	0.092917		1323.17	0.08337		1323.17	0.107563		1323.17	0.097569
1325.1	0.093973		1325.1	0.084458		1325.1	0.109094		1325.1	0.098427
1327.03	0.095343		1327.03	0.085854		1327.03	0.111106		1327.03	0.099456
1328.95	0.096874		1328.95	0.087406		1328.95	0.113543		1328.95	0.100584
1330.88	0.098466		1330.88	0.088929		1330.88	0.115999		1330.88	0.101953
1332.81	0.099687		1332.81	0.090084		1332.81	0.118029		1332.81	0.103115
1334.74	0.100661		1334.74	0.091029		1334.74	0.119474		1334.74	0.103943
1336.67	0.101027		1336.67	0.09156		1336.67	0.120357		1336.67	0.104147
1338.6	0.100583		1338.6	0.091458		1338.6	0.12009		1338.6	0.103708
1340.53	0.099024		1340.53	0.090397		1340.53	0.117747		1340.53	0.102605
1342.46	0.097968		1342.46	0.089258		1342.46	0.115604		1342.46	0.101476
1344.38	0.096791		1344.38	0.088111		1344.38	0.113933		1344.38	0.100458
1346.31	0.095505		1346.31	0.086781		1346.31	0.112412		1346.31	0.099575
1348.24	0.094302		1348.24	0.085496		1348.24	0.111184		1348.24	0.098863
1350.17	0.093442		1350.17	0.084766		1350.17	0.110051		1350.17	0.098121
1352.1	0.093212		1352.1	0.084545		1352.1	0.109519		1352.1	0.097518
1354.03	0.09342		1354.03	0.08462		1354.03	0.110112		1354.03	0.097748
1355.96	0.093838		1355.96	0.085242		1355.96	0.111196		1355.96	0.098478
1357.89	0.095302		1357.89	0.086471		1357.89	0.113007		1357.89	0.099473
1359.82	0.097535		1359.82	0.088062		1359.82	0.116081		1359.82	0.101083
1361.74	0.100224		1361.74	0.090682		1361.74	0.120157		1361.74	0.103472
1363.67	0.103091		1363.67	0.094072		1363.67	0.124217		1363.67	0.106129
1365.6	0.106263		1365.6	0.096904		1365.6	0.128415		1365.6	0.108571
1367.53	0.108831		1367.53	0.099122		1367.53	0.131714		1367.53	0.110589
1369.46	0.11044		1369.46	0.100346		1369.46	0.133257		1369.46	0.111852
1371.39	0.111616		1371.39	0.100585		1371.39	0.134593		1371.39	0.112811
1373.32	0.112453		1373.32	0.100605		1373.32	0.135224		1373.32	0.113304
1375.25	0.112866		1375.25	0.100983		1375.25	0.134738		1375.25	0.113498
1377.17	0.114087		1377.17	0.101515		1377.17	0.135592		1377.17	0.11408
1379.1	0.115138		1379.1	0.101959		1379.1	0.136613		1379.1	0.115067
1381.03	0.116183		1381.03	0.102079		1381.03	0.137465		1381.03	0.116138
1382.96	0.117048		1382.96	0.102021		1382.96	0.138104		1382.96	0.11693
1384.89	0.118082		1384.89	0.102026		1384.89	0.138941		1384.89	0.117403
1386.82	0.118384		1386.82	0.102173		1386.82	0.139026		1386.82	0.117945
1388.75	0.118438		1388.75	0.102135		1388.75	0.138566		1388.75	0.118531
1390.68	0.119387		1390.68	0.102174		1390.68	0.139526		1390.68	0.119391
1392.61	0.120207		1392.61	0.102372		1392.61	0.140687		1392.61	0.120278
1394.53	0.120227		1394.53	0.102429		1394.53	0.140947		1394.53	0.12114
1396.46	0.120564		1396.46	0.102561		1396.46	0.14178		1396.46	0.12208
1398.39	0.121681		1398.39	0.103494		1398.39	0.143357		1398.39	0.122926
1400.32	0.122957		1400.32	0.105186		1400.32	0.144524		1400.32	0.12395
1402.25	0.125309		1402.25	0.106905		1402.25	0.147873		1402.25	0.125549
1404.18	0.126909		1404.18	0.108602		1404.18	0.151097		1404.18	0.127074
1406.11	0.128067		1406.11	0.110419		1406.11	0.152779		1406.11	0.127571
1408.04	0.129079		1408.04	0.111591		1408.04	0.153981		1408.04	0.127511
1409.96	0.129375		1409.96	0.112092		1409.96	0.154517		1409.96	0.127236
1411.89	0.128673		1411.89	0.111861		1411.89	0.153859		1411.89	0.126827
1413.82	0.12769		1413.82	0.110952		1413.82	0.153061		1413.82	0.126045
1415.75	0.126832		1415.75	0.109819		1415.75	0.152522		1415.75	0.125156
1417.68	0.125221		1417.68	0.108202		1417.68	0.151088		1417.68	0.12411
1419.61	0.121181		1419.61	0.105726		1419.61	0.146108		1419.61	0.12193
1421.54	0.120423		1421.54	0.104508		1421.54	0.145036		1421.54	0.120869
1423.47	0.119847		1423.47	0.10379		1423.47	0.144323		1423.47	0.119945
1425.4	0.119016		1425.4	0.103292		1425.4	0.143526		1425.4	0.119238
1427.32	0.120124		1427.32	0.103323		1427.32	0.146193		1427.32	0.119884
1429.25	0.122164		1429.25	0.104723		1429.25	0.150787		1429.25	0.12191
1431.18	0.126355		1431.18	0.108158		1431.18	0.156994		1431.18	0.124751
1433.11	0.132667		1433.11	0.11288		1433.11	0.166115		1433.11	0.128595
1435.04	0.140067		1435.04	0.118657		1435.04	0.176788		1435.04	0.13314
1436.97	0.148663		1436.97	0.127567		1436.97	0.188472		1436.97	0.139685
1438.9	0.155189		1438.9	0.133496		1438.9	0.196893		1438.9	0.143754
1440.83	0.159447		1440.83	0.137354		1440.83	0.202143		1440.83	0.145878
1442.75	0.162177		1442.75	0.140383		1442.75	0.204718		1442.75	0.147203
1444.68	0.163802		1444.68	0.142275		1444.68	0.206186		1444.68	0.14784
1446.61	0.16344		1446.61	0.142618		1446.61	0.204948		1446.61	0.14688
1448.54	0.160748		1448.54	0.141739		1448.54	0.200224		1448.54	0.145082
1450.47	0.157591		1450.47	0.139426		1450.47	0.195447		1450.47	0.143288
1452.4	0.152896		1452.4	0.135707		1452.4	0.188807		1452.4	0.14017
1454.33	0.148478		1454.33	0.131398		1454.33	0.182381		1454.33	0.1364
1456.26	0.140618		1456.26	0.124773		1456.26	0.173404		1456.26	0.132174
1458.18	0.128549		1458.18	0.116252		1458.18	0.15769		1458.18	0.125872
1460.11	0.125322		1460.11	0.113112		1460.11	0.151029		1460.11	0.121959
1462.04	0.123839		1462.04	0.110811		1462.04	0.147742		1462.04	0.11949
1463.97	0.120842		1463.97	0.107695		1463.97	0.144295		1463.97	0.117763
1465.9	0.117123		1465.9	0.104358		1465.9	0.140974		1465.9	0.116577
1467.83	0.116453		1467.83	0.102451		1467.83	0.140476		1467.83	0.115804
1469.76	0.116982		1469.76	0.101079		1469.76	0.14101		1469.76	0.115582
1471.69	0.116532		1471.69	0.0991		1471.69	0.140931		1471.69	0.11558
1473.62	0.114956		1473.62	0.097145		1473.62	0.13999		1473.62	0.115688
1475.54	0.116125		1475.54	0.097224		1475.54	0.140789		1475.54	0.115396
1477.47	0.118215		1477.47	0.098309		1477.47	0.141973		1477.47	0.115659
1479.4	0.121503		1479.4	0.099469		1479.4	0.14598		1479.4	0.117379
1481.33	0.124921		1481.33	0.101112		1481.33	0.151643		1481.33	0.120422
1483.26	0.129477		1483.26	0.103486		1483.26	0.15818		1483.26	0.12387
1485.19	0.135341		1485.19	0.10655		1485.19	0.165702		1485.19	0.127192
1487.12	0.142257		1487.12	0.110439		1487.12	0.174591		1487.12	0.131159
1489.05	0.150629		1489.05	0.115993		1489.05	0.185388		1489.05	0.136982
1490.97	0.160995		1490.97	0.123452		1490.97	0.197536		1490.97	0.144489
1492.9	0.171778		1492.9	0.129898		1492.9	0.210069		1492.9	0.150362
1494.83	0.183986		1494.83	0.136998		1494.83	0.224658		1494.83	0.156519
1496.76	0.198598		1496.76	0.147111		1496.76	0.242332		1496.76	0.165742
1498.69	0.214394		1498.69	0.15841		1498.69	0.262905		1498.69	0.176993
1500.62	0.230673		1500.62	0.169999		1500.62	0.283952		1500.62	0.187306
1502.55	0.248258		1502.55	0.181174		1502.55	0.306182		1502.55	0.196767
1504.48	0.265333		1504.48	0.190542		1504.48	0.329231		1504.48	0.205241
1506.41	0.290859		1506.41	0.210104		1506.41	0.361536		1506.41	0.222175
1508.33	0.317755		1508.33	0.234529		1508.33	0.391619		1508.33	0.240234
1510.26	0.338867		1510.26	0.249619		1510.26	0.416459		1510.26	0.248542
1512.19	0.359824		1512.19	0.26605		1512.19	0.441526		1512.19	0.258073
1514.12	0.376625		1514.12	0.279938		1514.12	0.46404		1514.12	0.266473
1516.05	0.384473		1516.05	0.289967		1516.05	0.475185		1516.05	0.272253
1517.98	0.385508		1517.98	0.296591		1517.98	0.476463		1517.98	0.275093
1519.91	0.386513		1519.91	0.299083		1519.91	0.478463		1519.91	0.274209
1521.84	0.383805		1521.84	0.30417		1521.84	0.473871		1521.84	0.276112
1523.76	0.383489		1523.76	0.307424		1523.76	0.473349		1523.76	0.276297
1525.69	0.381352		1525.69	0.310003		1525.69	0.47257		1525.69	0.276239
1527.62	0.373787		1527.62	0.310035		1527.62	0.463216		1527.62	0.273643
1529.55	0.367207		1529.55	0.308395		1529.55	0.455491		1529.55	0.269736
1531.48	0.36039		1531.48	0.304425		1531.48	0.447801		1531.48	0.265333
1533.41	0.345891		1533.41	0.297017		1533.41	0.429082		1533.41	0.260663
1535.34	0.334058		1535.34	0.289954		1535.34	0.413416		1535.34	0.255899
1537.27	0.329331		1537.27	0.285183		1537.27	0.408007		1537.27	0.251024
1539.2	0.315156		1539.2	0.274168		1539.2	0.388651		1539.2	0.243977
1541.12	0.295778		1541.12	0.260439		1541.12	0.360926		1541.12	0.237685
1543.05	0.287084		1543.05	0.253264		1543.05	0.347686		1543.05	0.232127
1544.98	0.276949		1544.98	0.244828		1544.98	0.331064		1544.98	0.224521
1546.91	0.269744		1546.91	0.237621		1546.91	0.319593		1546.91	0.218813
1548.84	0.262319		1548.84	0.230457		1548.84	0.309997		1548.84	0.213464
1550.77	0.252667		1550.77	0.221739		1550.77	0.297941		1550.77	0.208476
1552.7	0.24608		1552.7	0.215319		1552.7	0.290212		1552.7	0.204638
1554.63	0.23819		1554.63	0.208263		1554.63	0.280284		1554.63	0.200073
1556.55	0.234362		1556.55	0.20318		1556.55	0.274902		1556.55	0.196191
1558.48	0.222444		1558.48	0.193595		1558.48	0.260374		1558.48	0.190654
1560.41	0.207498		1560.41	0.184035		1560.41	0.239912		1560.41	0.182761
1562.34	0.205432		1562.34	0.18081		1562.34	0.236849		1562.34	0.179445
1564.27	0.198104		1564.27	0.174024		1564.27	0.227651		1564.27	0.173947
1566.2	0.189895		1566.2	0.166535		1566.2	0.217664		1566.2	0.16869
1568.13	0.182901		1568.13	0.159225		1568.13	0.210969		1568.13	0.16508
1570.06	0.171545		1570.06	0.1499		1570.06	0.197593		1570.06	0.158869
1571.99	0.166473		1571.99	0.145105		1571.99	0.189821		1571.99	0.15434
1573.91	0.163913		1573.91	0.141479		1573.91	0.186577		1573.91	0.152017
1575.84	0.156805		1575.84	0.135307		1575.84	0.17875		1575.84	0.148513
1577.77	0.152001		1577.77	0.131076		1577.77	0.172799		1577.77	0.145987
1579.7	0.151361		1579.7	0.129398		1579.7	0.171664		1579.7	0.144645
1581.63	0.15088		1581.63	0.128261		1581.63	0.171003		1581.63	0.144027
1583.56	0.151064		1583.56	0.127525		1583.56	0.17201		1583.56	0.144595
1585.49	0.152719		1585.49	0.127821		1585.49	0.175425		1585.49	0.146556
1587.42	0.155891		1587.42	0.129222		1587.42	0.180135		1587.42	0.148793
1589.34	0.161599		1589.34	0.132624		1589.34	0.187719		1589.34	0.152807
1591.27	0.168883		1591.27	0.137172		1591.27	0.197747		1591.27	0.157908
1593.2	0.178532		1593.2	0.143466		1593.2	0.210945		1593.2	0.164718
1595.13	0.189498		1595.13	0.150762		1595.13	0.225978		1595.13	0.172432
1597.06	0.202781		1597.06	0.159817		1597.06	0.243767		1597.06	0.181662
1598.99	0.217646		1598.99	0.169676		1598.99	0.263533		1598.99	0.191564
1600.92	0.236824		1600.92	0.182935		1600.92	0.289034		1600.92	0.204369
1602.85	0.260142		1602.85	0.199993		1602.85	0.319766		1602.85	0.219439
1604.77	0.288671		1604.77	0.221985		1604.77	0.356037		1604.77	0.236882
1606.7	0.319918		1606.7	0.247184		1606.7	0.395066		1606.7	0.254926
1608.63	0.356113		1608.63	0.278357		1608.63	0.439774		1608.63	0.276542
1610.56	0.392117		1610.56	0.311454		1610.56	0.482996		1610.56	0.296761
1612.49	0.426717		1612.49	0.344955		1612.49	0.524034		1612.49	0.314483
1614.42	0.455899		1614.42	0.373925		1614.42	0.558083		1614.42	0.328244
1616.35	0.485417		1616.35	0.409698		1616.35	0.588591		1616.35	0.344601
1618.28	0.500013		1618.28	0.432024		1618.28	0.595934		1618.28	0.353287
1620.21	0.500819		1620.21	0.432797		1620.21	0.587583		1620.21	0.352338
1622.13	0.486828		1622.13	0.420071		1622.13	0.559521		1622.13	0.345304
1624.06	0.459851		1624.06	0.396799		1624.06	0.51617		1624.06	0.333685
1625.99	0.437338		1625.99	0.376352		1625.99	0.485055		1625.99	0.322532
1627.92	0.411629		1627.92	0.35455		1627.92	0.451317		1627.92	0.31028
1629.85	0.387731		1629.85	0.33513		1629.85	0.420878		1629.85	0.299031
1631.78	0.371353		1631.78	0.32065		1631.78	0.401493		1631.78	0.29073
1633.71	0.356804		1633.71	0.307569		1633.71	0.384931		1633.71	0.282825
1635.64	0.334214		1635.64	0.291225		1635.64	0.358675		1635.64	0.272655
1637.56	0.317938		1637.56	0.27995		1637.56	0.340149		1637.56	0.265215
1639.49	0.310119		1639.49	0.273802		1639.49	0.331485		1639.49	0.260799
1641.42	0.300814		1641.42	0.266819		1641.42	0.320838		1641.42	0.255572
1643.35	0.293383		1643.35	0.260506		1643.35	0.313139		1643.35	0.251626
1645.28	0.284621		1645.28	0.25286		1645.28	0.306546		1645.28	0.248402
1647.21	0.269227		1647.21	0.242273		1647.21	0.291929		1647.21	0.2427
1649.14	0.262576		1649.14	0.237259		1649.14	0.283023		1649.14	0.237818
1651.07	0.260993		1651.07	0.234769		1651.07	0.28074		1651.07	0.234927
1653	0.244299		1653	0.223406		1653	0.263786		1653	0.226614
1654.92	0.231353		1654.92	0.213945		1654.92	0.249606		1654.92	0.219469
1656.85	0.226379		1656.85	0.208912		1656.85	0.243362		1656.85	0.213846
1658.78	0.219044		1658.78	0.202591		1658.78	0.234318		1658.78	0.207101
1660.71	0.210864		1660.71	0.195297		1660.71	0.226042		1660.71	0.201493
1662.64	0.19905		1662.64	0.185607		1662.64	0.215316		1662.64	0.195001
1664.57	0.189725		1664.57	0.178129		1664.57	0.204572		1664.57	0.187591
1666.5	0.184923		1666.5	0.173372		1666.5	0.198573		1666.5	0.182856
1668.43	0.176793		1668.43	0.166079		1668.43	0.190584		1668.43	0.177508
1670.35	0.165743		1670.35	0.157057		1670.35	0.179234		1670.35	0.170424
1672.28	0.159433		1672.28	0.151814		1672.28	0.171937		1672.28	0.164755
1674.21	0.153017		1674.21	0.146325		1674.21	0.16437		1674.21	0.158929
1676.14	0.143444		1676.14	0.138514		1676.14	0.155054		1676.14	0.153092
1678.07	0.138081		1678.07	0.133179		1678.07	0.150439		1678.07	0.149542
1680	0.131907		1680	0.127452		1680	0.144572		1680	0.145023
1681.93	0.127404		1681.93	0.122177		1681.93	0.139828		1681.93	0.14133
1683.86	0.117829		1683.86	0.114154		1683.86	0.131064		1683.86	0.135869
1685.79	0.110028		1685.79	0.10885		1685.79	0.121877		1685.79	0.128812
1687.71	0.108036		1687.71	0.106928		1687.71	0.119181		1687.71	0.125667
1689.64	0.103922		1689.64	0.103861		1689.64	0.114883		1689.64	0.122312
1691.57	0.101044		1691.57	0.101182		1691.57	0.112862		1691.57	0.120393
1693.5	0.099903		1693.5	0.099587		1693.5	0.114065		1693.5	0.120104
1695.43	0.097971		1695.43	0.098747		1695.43	0.114648		1695.43	0.119243
1697.36	0.098234		1697.36	0.099791		1697.36	0.116679		1697.36	0.119148
1699.29	0.093669		1699.29	0.095928		1699.29	0.112522		1699.29	0.115861
1701.22	0.077735		1701.22	0.083136		1701.22	0.092632		1701.22	0.104012
1703.14	0.068762		1703.14	0.073022		1703.14	0.080262		1703.14	0.095574
1705.07	0.055703		1705.07	0.059328		1705.07	0.064454		1705.07	0.085457
1707	0.045077		1707	0.04869		1707	0.051426		1707	0.076638
1708.93	0.039652		1708.93	0.042855		1708.93	0.045644		1708.93	0.072512
1710.86	0.035779		1710.86	0.038712		1710.86	0.041646		1710.86	0.069282
1712.79	0.032989		1712.79	0.035289		1712.79	0.038226		1712.79	0.066217
1714.72	0.030664		1714.72	0.032433		1714.72	0.036499		1714.72	0.063989
1716.65	0.027442		1716.65	0.029573		1716.65	0.033533		1716.65	0.06092
1718.58	0.025152		1718.58	0.029334		1718.58	0.029839		1718.58	0.05687
1720.5	0.024933		1720.5	0.028984		1720.5	0.027864		1720.5	0.054058
1722.43	0.024569		1722.43	0.02851		1722.43	0.026952		1722.43	0.051897
1724.36	0.023071		1724.36	0.027366		1724.36	0.025669		1724.36	0.049401
1726.29	0.022243		1726.29	0.026225		1726.29	0.025818		1726.29	0.04812
1728.22	0.020932		1728.22	0.024982		1728.22	0.025207		1728.22	0.046184
1730.15	0.020365		1730.15	0.024559		1730.15	0.024353		1730.15	0.043876
1732.08	0.020001		1732.08	0.023859		1732.08	0.023995		1732.08	0.042377
1734.01	0.01815		1734.01	0.024003		1734.01	0.022722		1734.01	0.040287
1735.93	0.017519		1735.93	0.024673		1735.93	0.020861		1735.93	0.037902
1737.86	0.018119		1737.86	0.024591		1737.86	0.020875		1737.86	0.036905
1739.79	0.016791		1739.79	0.024356		1739.79	0.01993		1739.79	0.03534
1741.72	0.01649		1741.72	0.024404		1741.72	0.020637		1741.72	0.034716
1743.65	0.015733		1743.65	0.023689		1743.65	0.021191		1743.65	0.034099
1745.58	0.015487		1745.58	0.023074		1745.58	0.020249		1745.58	0.03254
1747.51	0.015177		1747.51	0.021947		1747.51	0.019765		1747.51	0.031478
1749.44	0.014735		1749.44	0.020891		1749.44	0.019964		1749.44	0.030873
1751.36	0.013881		1751.36	0.019603		1751.36	0.018613		1751.36	0.02935
1753.29	0.014031		1753.29	0.018306		1753.29	0.018102		1753.29	0.028456
1755.22	0.013988		1755.22	0.016713		1755.22	0.018021		1755.22	0.027971
1757.15	0.013393		1757.15	0.015588		1757.15	0.017692		1757.15	0.02727
1759.08	0.013115		1759.08	0.014204		1759.08	0.017283		1759.08	0.026534
1761.01	0.012633		1761.01	0.0133		1761.01	0.016757		1761.01	0.025645
1762.94	0.012063		1762.94	0.012933		1762.94	0.015641		1762.94	0.024566
1764.87	0.012516		1764.87	0.012562		1764.87	0.016111		1764.87	0.024791
1766.8	0.012272		1766.8	0.011891		1766.8	0.016407		1766.8	0.024914
1768.72	0.011906		1768.72	0.011352		1768.72	0.016148		1768.72	0.024589
1770.65	0.011292		1770.65	0.009787		1770.65	0.016115		1770.65	0.024205
1772.58	0.010243		1772.58	0.009828		1772.58	0.015543		1772.58	0.023804
1774.51	0.010294		1774.51	0.010599		1774.51	0.01468		1774.51	0.023205
1776.44	0.010838		1776.44	0.010721		1776.44	0.014944		1776.44	0.023236
1778.37	0.011062		1778.37	0.01023		1778.37	0.01502		1778.37	0.023187
1780.3	0.010768		1780.3	0.010062		1780.3	0.015043		1780.3	0.023145
1782.23	0.010279		1782.23	0.009684		1782.23	0.014623		1782.23	0.022557
1784.15	0.010334		1784.15	0.009709		1784.15	0.014574		1784.15	0.022331
1786.08	0.009978		1786.08	0.009712		1786.08	0.013969		1786.08	0.022002
1788.01	0.010081		1788.01	0.009451		1788.01	0.013914		1788.01	0.021843
1789.94	0.009852		1789.94	0.008807		1789.94	0.014257		1789.94	0.021746
1791.87	0.009165		1791.87	0.008521		1791.87	0.01428		1791.87	0.021762
1793.8	0.008724		1793.8	0.008663		1793.8	0.013794		1793.8	0.021554
1795.73	0.009177		1795.73	0.008787		1795.73	0.013643		1795.73	0.021372
1797.66	0.009209		1797.66	0.008573		1797.66	0.013128		1797.66	0.02101
1799.59	0.009121		1799.59	0.008483		1799.59	0.01349		1799.59	0.021193
1801.51	0.00856		1801.51	0.008342		1801.51	0.01373		1801.51	0.021159
1803.44	0.008527		1803.44	0.008197		1803.44	0.013275		1803.44	0.020875
1805.37	0.008525		1805.37	0.007951		1805.37	0.012685		1805.37	0.020528
1807.3	0.008671		1807.3	0.007609		1807.3	0.012664		1807.3	0.020351
1809.23	0.008342		1809.23	0.007117		1809.23	0.012662		1809.23	0.020259
1811.16	0.008044		1811.16	0.007288		1811.16	0.012537		1811.16	0.020126
1813.09	0.007929		1813.09	0.007483		1813.09	0.011808		1813.09	0.019504
1815.02	0.008194		1815.02	0.007415		1815.02	0.011669		1815.02	0.019158
1816.94	0.008048		1816.94	0.007378		1816.94	0.01175		1816.94	0.019176
1818.87	0.007972		1818.87	0.0074		1818.87	0.01164		1818.87	0.019119
1820.8	0.007896		1820.8	0.007085		1820.8	0.011609		1820.8	0.018948
1822.73	0.007998		1822.73	0.00679		1822.73	0.012014		1822.73	0.01914
1824.66	0.007456		1824.66	0.006604		1824.66	0.011827		1824.66	0.019202
1826.59	0.007478		1826.59	0.006409		1826.59	0.011731		1826.59	0.019179
1828.52	0.00727		1828.52	0.005827		1828.52	0.011706		1828.52	0.019157
1830.45	0.006976		1830.45	0.006501		1830.45	0.011392		1830.45	0.019013
1832.38	0.007198		1832.38	0.006706		1832.38	0.010898		1832.38	0.018478
1834.3	0.007342		1834.3	0.006504		1834.3	0.010929		1834.3	0.018305
1836.23	0.007147		1836.23	0.006297		1836.23	0.010888		1836.23	0.018435
1838.16	0.006808		1838.16	0.006072		1838.16	0.011245		1838.16	0.0188
1840.09	0.006596		1840.09	0.005636		1840.09	0.011365		1840.09	0.018698
1842.02	0.007001		1842.02	0.00554		1842.02	0.011634		1842.02	0.01877
1843.95	0.006532		1843.95	0.0057		1843.95	0.011574		1843.95	0.018887
1845.88	0.006435		1845.88	0.006		1845.88	0.011381		1845.88	0.018722
1847.81	0.006468		1847.81	0.006002		1847.81	0.01096		1847.81	0.018326
1849.73	0.006588		1849.73	0.006329		1849.73	0.010643		1849.73	0.018241
1851.66	0.006577		1851.66	0.006111		1851.66	0.010681		1851.66	0.018372
1853.59	0.006481		1853.59	0.005791		1853.59	0.011063		1853.59	0.018434
1855.52	0.006485		1855.52	0.005555		1855.52	0.010778		1855.52	0.018026
1857.45	0.006646		1857.45	0.005736		1857.45	0.010373		1857.45	0.017724
1859.38	0.006602		1859.38	0.00573		1859.38	0.010012		1859.38	0.017462
1861.31	0.006531		1861.31	0.005822		1861.31	0.01039		1861.31	0.017725
1863.24	0.006343		1863.24	0.005527		1863.24	0.010583		1863.24	0.017855
1865.17	0.006454		1865.17	0.005263		1865.17	0.010717		1865.17	0.017821
1867.09	0.006175		1867.09	0.004833		1867.09	0.010823		1867.09	0.017867
1869.02	0.005856		1869.02	0.005149		1869.02	0.011018		1869.02	0.018088
1870.95	0.005983		1870.95	0.005491		1870.95	0.010554		1870.95	0.017709
1872.88	0.006276		1872.88	0.005729		1872.88	0.010429		1872.88	0.017635
1874.81	0.006305		1874.81	0.005768		1874.81	0.010442		1874.81	0.017809
1876.74	0.006551		1876.74	0.005731		1876.74	0.010677		1876.74	0.018076
1878.67	0.006364		1878.67	0.005419		1878.67	0.010573		1878.67	0.01782
1880.6	0.006453		1880.6	0.005448		1880.6	0.010557		1880.6	0.01749
1882.52	0.006474		1882.52	0.005434		1882.52	0.010371		1882.52	0.017264
1884.45	0.006442		1884.45	0.00549		1884.45	0.010429		1884.45	0.017369
1886.38	0.00631		1886.38	0.005288		1886.38	0.010573		1886.38	0.017533
1888.31	0.00627		1888.31	0.005161		1888.31	0.010907		1888.31	0.017685
1890.24	0.005977		1890.24	0.005267		1890.24	0.01056		1890.24	0.017368
1892.17	0.006165		1892.17	0.005442		1892.17	0.01063		1892.17	0.017466
1894.1	0.006234		1894.1	0.005332		1894.1	0.010754		1894.1	0.017654
1896.03	0.006356		1896.03	0.005347		1896.03	0.010743		1896.03	0.017605
1897.95	0.006113		1897.95	0.005332		1897.95	0.010536		1897.95	0.01729
1899.88	0.006057		1899.88	0.005457		1899.88	0.01039		1899.88	0.01716
1901.81	0.00601		1901.81	0.005183		1901.81	0.010215		1901.81	0.017033
1903.74	0.0062		1903.74	0.005045		1903.74	0.01018		1903.74	0.01708
1905.67	0.006272		1905.67	0.00503		1905.67	0.009925		1905.67	0.017035
1907.6	0.006274		1907.6	0.005188		1907.6	0.010127		1907.6	0.017109
1909.53	0.005878		1909.53	0.005336		1909.53	0.010213		1909.53	0.016984
1911.46	0.005908		1911.46	0.005486		1911.46	0.010019		1911.46	0.016748
1913.39	0.006149		1913.39	0.005202		1913.39	0.009804		1913.39	0.016667
1915.31	0.006414		1915.31	0.004803		1915.31	0.010135		1915.31	0.017025
1917.24	0.006209		1917.24	0.004568		1917.24	0.010294		1917.24	0.016938
1919.17	0.006288		1919.17	0.004905		1919.17	0.01046		1919.17	0.016765
1921.1	0.006161		1921.1	0.004799		1921.1	0.01034		1921.1	0.016794
1923.03	0.005864		1923.03	0.005199		1923.03	0.010168		1923.03	0.016893
1924.96	0.006091		1924.96	0.005247		1924.96	0.009983		1924.96	0.016671
1926.89	0.006251		1926.89	0.005082		1926.89	0.010422		1926.89	0.016902
1928.82	0.00592		1928.82	0.004876		1928.82	0.010306		1928.82	0.01692
1930.74	0.006092		1930.74	0.005015		1930.74	0.01028		1930.74	0.01685
1932.67	0.006133		1932.67	0.004927		1932.67	0.010046		1932.67	0.016449
1934.6	0.006036		1934.6	0.005098		1934.6	0.010076		1934.6	0.016483
1936.53	0.005687		1936.53	0.005113		1936.53	0.009931		1936.53	0.016287
1938.46	0.006002		1938.46	0.005077		1938.46	0.010016		1938.46	0.016516
1940.39	0.006184		1940.39	0.005154		1940.39	0.009868		1940.39	0.016432
1942.32	0.005736		1942.32	0.005444		1942.32	0.009918		1942.32	0.016569
1944.25	0.005376		1944.25	0.00536		1944.25	0.009749		1944.25	0.016711
1946.18	0.005872		1946.18	0.005521		1946.18	0.010041		1946.18	0.016745
1948.1	0.00606		1948.1	0.005504		1948.1	0.010075		1948.1	0.016554
1950.03	0.006142		1950.03	0.005524		1950.03	0.010216		1950.03	0.016601
1951.96	0.005825		1951.96	0.005474		1951.96	0.009916		1951.96	0.01644
1953.89	0.005755		1953.89	0.005484		1953.89	0.009941		1953.89	0.016549
1955.82	0.005925		1955.82	0.005254		1955.82	0.009876		1955.82	0.016241
1957.75	0.006173		1957.75	0.005395		1957.75	0.010338		1957.75	0.016141
1959.68	0.005785		1959.68	0.005607		1959.68	0.01037		1959.68	0.016096
1961.61	0.005742		1961.61	0.005713		1961.61	0.010295		1961.61	0.016196
1963.53	0.005805		1963.53	0.005414		1963.53	0.010003		1963.53	0.015951
1965.46	0.006023		1965.46	0.00542		1965.46	0.01028		1965.46	0.016151
1967.39	0.005363		1967.39	0.005662		1967.39	0.010247		1967.39	0.016127
1969.32	0.005269		1969.32	0.005604		1969.32	0.010602		1969.32	0.016371
1971.25	0.005556		1971.25	0.005328		1971.25	0.010523		1971.25	0.016429
1973.18	0.006165		1973.18	0.00561		1973.18	0.010721		1973.18	0.016304
1975.11	0.006022		1975.11	0.005707		1975.11	0.010907		1975.11	0.016558
1977.04	0.005903		1977.04	0.006362		1977.04	0.011324		1977.04	0.017518
1978.97	0.005815		1978.97	0.006875		1978.97	0.011554		1978.97	0.018061
1980.89	0.00614		1980.89	0.007144		1980.89	0.011554		1980.89	0.017969
1982.82	0.006348		1982.82	0.006862		1982.82	0.011233		1982.82	0.017881
1984.75	0.006421		1984.75	0.006687		1984.75	0.0116		1984.75	0.018103
1986.68	0.006183		1986.68	0.00661		1986.68	0.011735		1986.68	0.01801
1988.61	0.006602		1988.61	0.006509		1988.61	0.011728		1988.61	0.017835
1990.54	0.006581		1990.54	0.006168		1990.54	0.011717		1990.54	0.017606
1992.47	0.006762		1992.47	0.00645		1992.47	0.012001		1992.47	0.017899
1994.4	0.006963		1994.4	0.0065		1994.4	0.011528		1994.4	0.017542
1996.32	0.007353		1996.32	0.006412		1996.32	0.011516		1996.32	0.017413
1998.25	0.006958		1998.25	0.006164		1998.25	0.01161		1998.25	0.017134
2000.18	0.006705		2000.18	0.006112		2000.18	0.011783		2000.18	0.017111
2002.11	0.006528		2002.11	0.006062		2002.11	0.011436		2002.11	0.016777
2004.04	0.006556		2004.04	0.006197		2004.04	0.011098		2004.04	0.016325
2005.97	0.006537		2005.97	0.00625		2005.97	0.010958		2005.97	0.016783
2007.9	0.007104		2007.9	0.006621		2007.9	0.011103		2007.9	0.017464
2009.83	0.0071		2009.83	0.006604		2009.83	0.011137		2009.83	0.017282
2011.76	0.007212		2011.76	0.006814		2011.76	0.011676		2011.76	0.017432
2013.68	0.00694		2013.68	0.006897		2013.68	0.011656		2013.68	0.017419
2015.61	0.006828		2015.61	0.006803		2015.61	0.011964		2015.61	0.017527
2017.54	0.006586		2017.54	0.006766		2017.54	0.011954		2017.54	0.017263
2019.47	0.007065		2019.47	0.006943		2019.47	0.012006		2019.47	0.017489
2021.4	0.007063		2021.4	0.006912		2021.4	0.011758		2021.4	0.017639
2023.33	0.007312		2023.33	0.007124		2023.33	0.011796		2023.33	0.017918
2025.26	0.007358		2025.26	0.006779		2025.26	0.012139		2025.26	0.01801
2027.19	0.00741		2027.19	0.006623		2027.19	0.012672		2027.19	0.018242
2029.11	0.007176		2029.11	0.006751		2029.11	0.012471		2029.11	0.018274
2031.04	0.007477		2031.04	0.007198		2031.04	0.012293		2031.04	0.018323
2032.97	0.007637		2032.97	0.007268		2032.97	0.012368		2032.97	0.018555
2034.9	0.007675		2034.9	0.007422		2034.9	0.012674		2034.9	0.018759
2036.83	0.007609		2036.83	0.007565		2036.83	0.012571		2036.83	0.018578
2038.76	0.007974		2038.76	0.007843		2038.76	0.013012		2038.76	0.018834
2040.69	0.007967		2040.69	0.007753		2040.69	0.013298		2040.69	0.019064
2042.62	0.008145		2042.62	0.00774		2042.62	0.013711		2042.62	0.019664
2044.54	0.008003		2044.54	0.007612		2044.54	0.013682		2044.54	0.01989
2046.47	0.008096		2046.47	0.007805		2046.47	0.01387		2046.47	0.020126
2048.4	0.008347		2048.4	0.007976		2048.4	0.01383		2048.4	0.020276
2050.33	0.00871		2050.33	0.00803		2050.33	0.013976		2050.33	0.020519
2052.26	0.008456		2052.26	0.007449		2052.26	0.013737		2052.26	0.020137
2054.19	0.008592		2054.19	0.007487		2054.19	0.013623		2054.19	0.019998
2056.12	0.008937		2056.12	0.007551		2056.12	0.013875		2056.12	0.020273
2058.05	0.00914		2058.05	0.007626		2058.05	0.014299		2058.05	0.020495
2059.98	0.009097		2059.98	0.007618		2059.98	0.013979		2059.98	0.020424
2061.9	0.009296		2061.9	0.007909		2061.9	0.013917		2061.9	0.020366
2063.83	0.009443		2063.83	0.008132		2063.83	0.014175		2063.83	0.020241
2065.76	0.009545		2065.76	0.008063		2065.76	0.014416		2065.76	0.020333
2067.69	0.009274		2067.69	0.007779		2067.69	0.014037		2067.69	0.020306
2069.62	0.009376		2069.62	0.008092		2069.62	0.013892		2069.62	0.020174
2071.55	0.009444		2071.55	0.008197		2071.55	0.013934		2071.55	0.020371
2073.48	0.009699		2073.48	0.008013		2073.48	0.014216		2073.48	0.020851
2075.41	0.009891		2075.41	0.007846		2075.41	0.014262		2075.41	0.020905
2077.33	0.009752		2077.33	0.008182		2077.33	0.014439		2077.33	0.020988
2079.26	0.009503		2079.26	0.008231		2079.26	0.014331		2079.26	0.020899
2081.19	0.009769		2081.19	0.00815		2081.19	0.01451		2081.19	0.021096
2083.12	0.009912		2083.12	0.008194		2083.12	0.014574		2083.12	0.021165
2085.05	0.009975		2085.05	0.00834		2085.05	0.014771		2085.05	0.021305
2086.98	0.009947		2086.98	0.007999		2086.98	0.014659		2086.98	0.021111
2088.91	0.00997		2088.91	0.007968		2088.91	0.014419		2088.91	0.020788
2090.84	0.010116		2090.84	0.007899		2090.84	0.014204		2090.84	0.020559
2092.77	0.010235		2092.77	0.008028		2092.77	0.01428		2092.77	0.020742
2094.69	0.01021		2094.69	0.008021		2094.69	0.014435		2094.69	0.020952
2096.62	0.010364		2096.62	0.008129		2096.62	0.014608		2096.62	0.021055
2098.55	0.010156		2098.55	0.008089		2098.55	0.014354		2098.55	0.021024
2100.48	0.010166		2100.48	0.008221		2100.48	0.014542		2100.48	0.02115
2102.41	0.009996		2102.41	0.008476		2102.41	0.014719		2102.41	0.021148
2104.34	0.009978		2104.34	0.008595		2104.34	0.014975		2104.34	0.021343
2106.27	0.010068		2106.27	0.008404		2106.27	0.01497		2106.27	0.021581
2108.2	0.010289		2108.2	0.00825		2108.2	0.015039		2108.2	0.021636
2110.12	0.010272		2110.12	0.008165		2110.12	0.014888		2110.12	0.021389
2112.05	0.010323		2112.05	0.008409		2112.05	0.014831		2112.05	0.021308
2113.98	0.010175		2113.98	0.00868		2113.98	0.014567		2113.98	0.021228
2115.91	0.009979		2115.91	0.008628		2115.91	0.014575		2115.91	0.021252
2117.84	0.009926		2117.84	0.008235		2117.84	0.014556		2117.84	0.021179
2119.77	0.010079		2119.77	0.008199		2119.77	0.014256		2119.77	0.020938
2121.7	0.009964		2121.7	0.008165		2121.7	0.013854		2121.7	0.020417
2123.63	0.010052		2123.63	0.008165		2123.63	0.013807		2123.63	0.020199
2125.56	0.010071		2125.56	0.007917		2125.56	0.013714		2125.56	0.019958
2127.48	0.010211		2127.48	0.007744		2127.48	0.013572		2127.48	0.019754
2129.41	0.010179		2129.41	0.007454		2129.41	0.013287		2129.41	0.019444
2131.34	0.009974		2131.34	0.007268		2131.34	0.013303		2131.34	0.019278
2133.27	0.009795		2133.27	0.007324		2133.27	0.01337		2133.27	0.019264
2135.2	0.009843		2135.2	0.007701		2135.2	0.013279		2135.2	0.019144
2137.13	0.009512		2137.13	0.007661		2137.13	0.013256		2137.13	0.019228
2139.06	0.009575		2139.06	0.007451		2139.06	0.013376		2139.06	0.019534
2140.99	0.009347		2140.99	0.007432		2140.99	0.013141		2140.99	0.019168
2142.91	0.009058		2142.91	0.007465		2142.91	0.013062		2142.91	0.018653
2144.84	0.008816		2144.84	0.007233		2144.84	0.013024		2144.84	0.018601
2146.77	0.008926		2146.77	0.007263		2146.77	0.013298		2146.77	0.018853
2148.7	0.00873		2148.7	0.007012		2148.7	0.013027		2148.7	0.018482
2150.63	0.008582		2150.63	0.007093		2150.63	0.012851		2150.63	0.018246
2152.56	0.008511		2152.56	0.007366		2152.56	0.012628		2152.56	0.018135
2154.49	0.008324		2154.49	0.007503		2154.49	0.012295		2154.49	0.017701
2156.42	0.007724		2156.42	0.007171		2156.42	0.01203		2156.42	0.017308
2158.35	0.008013		2158.35	0.007854		2158.35	0.013287		2158.35	0.019097
2160.27	0.008415		2160.27	0.008875		2160.27	0.014541		2160.27	0.020823
2162.2	0.008529		2162.2	0.008858		2162.2	0.014754		2162.2	0.021071
2164.13	0.008654		2164.13	0.008237		2164.13	0.014565		2164.13	0.021072
2166.06	0.008791		2166.06	0.008253		2166.06	0.014842		2166.06	0.021056
2167.99	0.008579		2167.99	0.008163		2167.99	0.014985		2167.99	0.020859
2169.92	0.008497		2169.92	0.007858		2169.92	0.014606		2169.92	0.020671
2171.85	0.008403		2171.85	0.007468		2171.85	0.013774		2171.85	0.020185
2173.78	0.008509		2173.78	0.007513		2173.78	0.013554		2173.78	0.019984
2175.7	0.008522		2175.7	0.007604		2175.7	0.013924		2175.7	0.019989
2177.63	0.008478		2177.63	0.007594		2177.63	0.013888		2177.63	0.019994
2179.56	0.008197		2179.56	0.007385		2179.56	0.013643		2179.56	0.019914
2181.49	0.008178		2181.49	0.007597		2181.49	0.013892		2181.49	0.020131
2183.42	0.008109		2183.42	0.007424		2183.42	0.013752		2183.42	0.01997
2185.35	0.008012		2185.35	0.007367		2185.35	0.013388		2185.35	0.019899
2187.28	0.007632		2187.28	0.007206		2187.28	0.013444		2187.28	0.020107
2189.21	0.007914		2189.21	0.007431		2189.21	0.013632		2189.21	0.020314
2191.13	0.008088		2191.13	0.00747		2191.13	0.013782		2191.13	0.020134
2193.06	0.008172		2193.06	0.007319		2193.06	0.014075		2193.06	0.020249
2194.99	0.008193		2194.99	0.007301		2194.99	0.013883		2194.99	0.020376
2196.92	0.007964		2196.92	0.007538		2196.92	0.013768		2196.92	0.020197
2198.85	0.007837		2198.85	0.00711		2198.85	0.013713		2198.85	0.019862
2200.78	0.008073		2200.78	0.006687		2200.78	0.013725		2200.78	0.019972
2202.71	0.008037		2202.71	0.006535		2202.71	0.013415		2202.71	0.020093
2204.64	0.007974		2204.64	0.006733		2204.64	0.01312		2204.64	0.019827
2206.57	0.007629		2206.57	0.006455		2206.57	0.013208		2206.57	0.01962
2208.49	0.007723		2208.49	0.006448		2208.49	0.013542		2208.49	0.019877
2210.42	0.00764		2210.42	0.006559		2210.42	0.013359		2210.42	0.020016
2212.35	0.007606		2212.35	0.006553		2212.35	0.013068		2212.35	0.020156
2214.28	0.00776		2214.28	0.006388		2214.28	0.013102		2214.28	0.020218
2216.21	0.007806		2216.21	0.006365		2216.21	0.013315		2216.21	0.020113
2218.14	0.00782		2218.14	0.006359		2218.14	0.013066		2218.14	0.019772
2220.07	0.007922		2220.07	0.006237		2220.07	0.013023		2220.07	0.019826
2222	0.008026		2222	0.005983		2222	0.012885		2222	0.019847
2223.92	0.007938		2223.92	0.006119		2223.92	0.012913		2223.92	0.019919
2225.85	0.007367		2225.85	0.006214		2225.85	0.01306		2225.85	0.019823
2227.78	0.007287		2227.78	0.006228		2227.78	0.013089		2227.78	0.019714
2229.71	0.007394		2229.71	0.006017		2229.71	0.01293		2229.71	0.019723
2231.64	0.007634		2231.64	0.005977		2231.64	0.012764		2231.64	0.019754
2233.57	0.007598		2233.57	0.005979		2233.57	0.012688		2233.57	0.019626
2235.5	0.007388		2235.5	0.006026		2235.5	0.012633		2235.5	0.019498
2237.43	0.007156		2237.43	0.005803		2237.43	0.012578		2237.43	0.019535
2239.36	0.007316		2239.36	0.005959		2239.36	0.012483		2239.36	0.019576
2241.28	0.007096		2241.28	0.006069		2241.28	0.012694		2241.28	0.019624
2243.21	0.006944		2243.21	0.005718		2243.21	0.013092		2243.21	0.019659
2245.14	0.007172		2245.14	0.005463		2245.14	0.012974		2245.14	0.01953
2247.07	0.00719		2247.07	0.005702		2247.07	0.012718		2247.07	0.019544
2249	0.007194		2249	0.005644		2249	0.012632		2249	0.019318
2250.93	0.007441		2250.93	0.005652		2250.93	0.012676		2250.93	0.019142
2252.86	0.007177		2252.86	0.005607		2252.86	0.012475		2252.86	0.019279
2254.79	0.007081		2254.79	0.005693		2254.79	0.012526		2254.79	0.019489
2256.71	0.007011		2256.71	0.005619		2256.71	0.012525		2256.71	0.019589
2258.64	0.006988		2258.64	0.005453		2258.64	0.012545		2258.64	0.019673
2260.57	0.006909		2260.57	0.005354		2260.57	0.012846		2260.57	0.019841
2262.5	0.006902		2262.5	0.005436		2262.5	0.013047		2262.5	0.01998
2264.43	0.006713		2264.43	0.005468		2264.43	0.013067		2264.43	0.019827
2266.36	0.006826		2266.36	0.005442		2266.36	0.013056		2266.36	0.019839
2268.29	0.006953		2268.29	0.005399		2268.29	0.012966		2268.29	0.019855
2270.22	0.006789		2270.22	0.005248		2270.22	0.012936		2270.22	0.019771
2272.15	0.006521		2272.15	0.005056		2272.15	0.012958		2272.15	0.019779
2274.07	0.006417		2274.07	0.005073		2274.07	0.013032		2274.07	0.020019
2276	0.006335		2276	0.004963		2276	0.012959		2276	0.020003
2277.93	0.006331		2277.93	0.004908		2277.93	0.012961		2277.93	0.019993
2279.86	0.006351		2279.86	0.004825		2279.86	0.012944		2279.86	0.020119
2281.79	0.006509		2281.79	0.005027		2281.79	0.013046		2281.79	0.020198
2283.72	0.006524		2283.72	0.005174		2283.72	0.013076		2283.72	0.020146
2285.65	0.006667		2285.65	0.005292		2285.65	0.013318		2285.65	0.020311
2287.58	0.006689		2287.58	0.005518		2287.58	0.013587		2287.58	0.020436
2289.5	0.006871		2289.5	0.00579		2289.5	0.013848		2289.5	0.020331
2291.43	0.007252		2291.43	0.006058		2291.43	0.013833		2291.43	0.020112
2293.36	0.007604		2293.36	0.006344		2293.36	0.014006		2293.36	0.020153
2295.29	0.007868		2295.29	0.006617		2295.29	0.014389		2295.29	0.020115
2297.22	0.008293		2297.22	0.0069		2297.22	0.014828		2297.22	0.020058
2299.15	0.008629		2299.15	0.007259		2299.15	0.015294		2299.15	0.020193
2301.08	0.008905		2301.08	0.00772		2301.08	0.015877		2301.08	0.020403
2303.01	0.00913		2303.01	0.008257		2303.01	0.016306		2303.01	0.020467
2304.94	0.009748		2304.94	0.009013		2304.94	0.017021		2304.94	0.0206
2306.86	0.010444		2306.86	0.009734		2306.86	0.017852		2306.86	0.020673
2308.79	0.011095		2308.79	0.010613		2308.79	0.01879		2308.79	0.020705
2310.72	0.011729		2310.72	0.011467		2310.72	0.019526		2310.72	0.020892
2312.65	0.012078		2312.65	0.011968		2312.65	0.01998		2312.65	0.021229
2314.58	0.012384		2314.58	0.012244		2314.58	0.020236		2314.58	0.021388
2316.51	0.013253		2316.51	0.013033		2316.51	0.021233		2316.51	0.021765
2318.44	0.014474		2318.44	0.014173		2318.44	0.022784		2318.44	0.022265
2320.37	0.015344		2320.37	0.015773		2320.37	0.024104		2320.37	0.022501
2322.29	0.01554		2322.29	0.016854		2322.29	0.024807		2322.29	0.022684
2324.22	0.015858		2324.22	0.017191		2324.22	0.024935		2324.22	0.022597
2326.15	0.016285		2326.15	0.017217		2326.15	0.025053		2326.15	0.022277
2328.08	0.016683		2328.08	0.017606		2328.08	0.025742		2328.08	0.022383
2330.01	0.016855		2330.01	0.01802		2330.01	0.026349		2330.01	0.022335
2331.94	0.017045		2331.94	0.017949		2331.94	0.026709		2331.94	0.022443
2333.87	0.016823		2333.87	0.017667		2333.87	0.026665		2333.87	0.022588
2335.8	0.016579		2335.8	0.017934		2335.8	0.027445		2335.8	0.023155
2337.72	0.016818		2337.72	0.018243		2337.72	0.028538		2337.72	0.023943
2339.65	0.017553		2339.65	0.01882		2339.65	0.02888		2339.65	0.023983
2341.58	0.017697		2341.58	0.0192		2341.58	0.028258		2341.58	0.023204
2343.51	0.017388		2343.51	0.018867		2343.51	0.027312		2343.51	0.022556
2345.44	0.015747		2345.44	0.017152		2345.44	0.024967		2345.44	0.02175
2347.37	0.014218		2347.37	0.014924		2347.37	0.022572		2347.37	0.020904
2349.3	0.014767		2349.3	0.014478		2349.3	0.022977		2349.3	0.020658
2351.23	0.016689		2351.23	0.016198		2351.23	0.025699		2351.23	0.021193
2353.16	0.018501		2353.16	0.018621		2353.16	0.028447		2353.16	0.021831
2355.08	0.020193		2355.08	0.021099		2355.08	0.030766		2355.08	0.022184
2357.01	0.021826		2357.01	0.023117		2357.01	0.032092		2357.01	0.022326
2358.94	0.022748		2358.94	0.024936		2358.94	0.033191		2358.94	0.023131
2360.87	0.022089		2360.87	0.024823		2360.87	0.033631		2360.87	0.023853
2362.8	0.020918		2362.8	0.024314		2362.8	0.033695		2362.8	0.024854
2364.73	0.019223		2364.73	0.022761		2364.73	0.032462		2364.73	0.025062
2366.66	0.017312		2366.66	0.020765		2366.66	0.031075		2366.66	0.025238
2368.59	0.015638		2368.59	0.018686		2368.59	0.029161		2368.59	0.025004
2370.51	0.014383		2370.51	0.016652		2370.51	0.026939		2370.51	0.024518
2372.44	0.012765		2372.44	0.014557		2372.44	0.024487		2372.44	0.02374
2374.37	0.011211		2374.37	0.012526		2374.37	0.022086		2374.37	0.022865
2376.3	0.009746		2376.3	0.010503		2376.3	0.019897		2376.3	0.022027
2378.23	0.008387		2378.23	0.008578		2378.23	0.017743		2378.23	0.021223
2380.16	0.006929		2380.16	0.006637		2380.16	0.01544		2380.16	0.020264
2382.09	0.005645		2382.09	0.004721		2382.09	0.013471		2382.09	0.019386
2384.02	0.004692		2384.02	0.003153		2384.02	0.011967		2384.02	0.018664
2385.95	0.004135		2385.95	0.002284		2385.95	0.010948		2385.95	0.01821
2387.87	0.00385		2387.87	0.00173		2387.87	0.010283		2387.87	0.017899
2389.8	0.003866		2389.8	0.001362		2389.8	0.009904		2389.8	0.017556
2391.73	0.0038		2391.73	0.001271		2391.73	0.009757		2391.73	0.017342
2393.66	0.003641		2393.66	0.001312		2393.66	0.009716		2393.66	0.017348
2395.59	0.00342		2395.59	0.001342		2395.59	0.0097		2395.59	0.017381
2397.52	0.00346		2397.52	0.001269		2397.52	0.009649		2397.52	0.017378
2399.45	0.003583		2399.45	0.001142		2399.45	0.009498		2399.45	0.017265
2401.38	0.003605		2401.38	0.001175		2401.38	0.009517		2401.38	0.017253
2403.3	0.003745		2403.3	0.001178		2403.3	0.00953		2403.3	0.017277
2405.23	0.003776		2405.23	0.001131		2405.23	0.0097		2405.23	0.017429
2407.16	0.003505		2407.16	0.001125		2407.16	0.00979		2407.16	0.017451
2409.09	0.003289		2409.09	0.001195		2409.09	0.009839		2409.09	0.017503
2411.02	0.003294		2411.02	0.001223		2411.02	0.009775		2411.02	0.01758
2412.95	0.003406		2412.95	0.001332		2412.95	0.009693		2412.95	0.017642
2414.88	0.00341		2414.88	0.001315		2414.88	0.009726		2414.88	0.017663
2416.81	0.003403		2416.81	0.001365		2416.81	0.009822		2416.81	0.01774
2418.74	0.003367		2418.74	0.001315		2418.74	0.009963		2418.74	0.017859
2420.66	0.003506		2420.66	0.001172		2420.66	0.01007		2420.66	0.017923
2422.59	0.003629		2422.59	0.001208		2422.59	0.010009		2422.59	0.017949
2424.52	0.00358		2424.52	0.001257		2424.52	0.010052		2424.52	0.017941
2426.45	0.00339		2426.45	0.001282		2426.45	0.010183		2426.45	0.018039
2428.38	0.003322		2428.38	0.001458		2428.38	0.010187		2428.38	0.018112
2430.31	0.003259		2430.31	0.001389		2430.31	0.01016		2430.31	0.018147
2432.24	0.00337		2432.24	0.001346		2432.24	0.010149		2432.24	0.018213
2434.17	0.00333		2434.17	0.001291		2434.17	0.010112		2434.17	0.018147
2436.09	0.003378		2436.09	0.001207		2436.09	0.010164		2436.09	0.018084
2438.02	0.003477		2438.02	0.001144		2438.02	0.010213		2438.02	0.018135
2439.95	0.003515		2439.95	0.001128		2439.95	0.010318		2439.95	0.018236
2441.88	0.003465		2441.88	0.001179		2441.88	0.010284		2441.88	0.018245
2443.81	0.003397		2443.81	0.001157		2443.81	0.010308		2443.81	0.018306
2445.74	0.003188		2445.74	0.001094		2445.74	0.010174		2445.74	0.018329
2447.67	0.002997		2447.67	0.001109		2447.67	0.010143		2447.67	0.018382
2449.6	0.002948		2449.6	0.001127		2449.6	0.010179		2449.6	0.018366
2451.53	0.003088		2451.53	0.001133		2451.53	0.010308		2451.53	0.018432
2453.45	0.003172		2453.45	0.001098		2453.45	0.010279		2453.45	0.018458
2455.38	0.003306		2455.38	0.001116		2455.38	0.010174		2455.38	0.018416
2457.31	0.003361		2457.31	0.001109		2457.31	0.010098		2457.31	0.018265
2459.24	0.0033		2459.24	0.00113		2459.24	0.010182		2459.24	0.018331
2461.17	0.003218		2461.17	0.001133		2461.17	0.010257		2461.17	0.018454
2463.1	0.003201		2463.1	0.001123		2463.1	0.010344		2463.1	0.018499
2465.03	0.003045		2465.03	0.001057		2465.03	0.010367		2465.03	0.018482
2466.96	0.002982		2466.96	0.001036		2466.96	0.010365		2466.96	0.018486
2468.88	0.003095		2468.88	0.001088		2468.88	0.010353		2468.88	0.01844
2470.81	0.003248		2470.81	0.001139		2470.81	0.010387		2470.81	0.018453
2472.74	0.003246		2472.74	0.001068		2472.74	0.010391		2472.74	0.018642
2474.67	0.003274		2474.67	0.001102		2474.67	0.010325		2474.67	0.018649
2476.6	0.003264		2476.6	0.001175		2476.6	0.010259		2476.6	0.018465
2478.53	0.00318		2478.53	0.001178		2478.53	0.010283		2478.53	0.018553
2480.46	0.003065		2480.46	0.000974		2480.46	0.010315		2480.46	0.018717
2482.39	0.003061		2482.39	0.000978		2482.39	0.010449		2482.39	0.018685
2484.32	0.002958		2484.32	0.0011		2484.32	0.010312		2484.32	0.018529
2486.24	0.002991		2486.24	0.001118		2486.24	0.010322		2486.24	0.018717
2488.17	0.003089		2488.17	0.00103		2488.17	0.01045		2488.17	0.018882
2490.1	0.003201		2490.1	0.001053		2490.1	0.010471		2490.1	0.018823
2492.03	0.003227		2492.03	0.001036		2492.03	0.010527		2492.03	0.018923
2493.96	0.003181		2493.96	0.001013		2493.96	0.010645		2493.96	0.019005
2495.89	0.003109		2495.89	0.001029		2495.89	0.010544		2495.89	0.018997
2497.82	0.002943		2497.82	0.001186		2497.82	0.010551		2497.82	0.019043
2499.75	0.002789		2499.75	0.0011		2499.75	0.01041		2499.75	0.018974
2501.67	0.002816		2501.67	0.00095		2501.67	0.010287		2501.67	0.018904
2503.6	0.002818		2503.6	0.00074		2503.6	0.010342		2503.6	0.018975
2505.53	0.002853		2505.53	0.000779		2505.53	0.01049		2505.53	0.019089
2507.46	0.002973		2507.46	0.000987		2507.46	0.010571		2507.46	0.019019
2509.39	0.003013		2509.39	0.001046		2509.39	0.010573		2509.39	0.018963
2511.32	0.002991		2511.32	0.000863		2511.32	0.010599		2511.32	0.01897
2513.25	0.002947		2513.25	0.000744		2513.25	0.010538		2513.25	0.01896
2515.18	0.002847		2515.18	0.000782		2515.18	0.010344		2515.18	0.018907
2517.1	0.002774		2517.1	0.000799		2517.1	0.010368		2517.1	0.018982
2519.03	0.002579		2519.03	0.000915		2519.03	0.01028		2519.03	0.019042
2520.96	0.002639		2520.96	0.00102		2520.96	0.010193		2520.96	0.019114
2522.89	0.002807		2522.89	0.000815		2522.89	0.010285		2522.89	0.019108
2524.82	0.002843		2524.82	0.000561		2524.82	0.010307		2524.82	0.019087
2526.75	0.002904		2526.75	0.000352		2526.75	0.010419		2526.75	0.019096
2528.68	0.002897		2528.68	0.000357		2528.68	0.010408		2528.68	0.019156
2530.61	0.002787		2530.61	0.000565		2530.61	0.010043		2530.61	0.018997
2532.54	0.002824		2532.54	0.000704		2532.54	0.009975		2532.54	0.019075
2534.46	0.002736		2534.46	0.000801		2534.46	0.010292		2534.46	0.019268
2536.39	0.002586		2536.39	0.000804		2536.39	0.010509		2536.39	0.019429
2538.32	0.00262		2538.32	0.000529		2538.32	0.010437		2538.32	0.019398
2540.25	0.002576		2540.25	0.000419		2540.25	0.010406		2540.25	0.019358
2542.18	0.002571		2542.18	0.00048		2542.18	0.010339		2542.18	0.01928
2544.11	0.002656		2544.11	0.000574		2544.11	0.01043		2544.11	0.019333
2546.04	0.002487		2546.04	0.00066		2546.04	0.010546		2546.04	0.019418
2547.97	0.002588		2547.97	0.00071		2547.97	0.010635		2547.97	0.019528
2549.89	0.00265		2549.89	0.000774		2549.89	0.010589		2549.89	0.019599
2551.82	0.002559		2551.82	0.00076		2551.82	0.010533		2551.82	0.019606
2553.75	0.002402		2553.75	0.000728		2553.75	0.010368		2553.75	0.019548
2555.68	0.002407		2555.68	0.000794		2555.68	0.010376		2555.68	0.019628
2557.61	0.002528		2557.61	0.00078		2557.61	0.010461		2557.61	0.0197
2559.54	0.002567		2559.54	0.000752		2559.54	0.010512		2559.54	0.019774
2561.47	0.002571		2561.47	0.000672		2561.47	0.010682		2561.47	0.020009
2563.4	0.002761		2563.4	0.000715		2563.4	0.010754		2563.4	0.020138
2565.33	0.002873		2565.33	0.000807		2565.33	0.010834		2565.33	0.02012
2567.25	0.002862		2567.25	0.001		2567.25	0.011009		2567.25	0.020219
2569.18	0.00273		2569.18	0.001038		2569.18	0.011037		2569.18	0.020374
2571.11	0.002717		2571.11	0.000985		2571.11	0.011067		2571.11	0.020374
2573.04	0.002738		2573.04	0.000948		2573.04	0.011118		2573.04	0.020318
2574.97	0.002841		2574.97	0.00089		2574.97	0.011177		2574.97	0.020456
2576.9	0.002966		2576.9	0.000929		2576.9	0.011204		2576.9	0.020552
2578.83	0.003058		2578.83	0.00105		2578.83	0.011243		2578.83	0.020718
2580.76	0.00301		2580.76	0.001147		2580.76	0.011259		2580.76	0.020901
2582.68	0.003138		2582.68	0.001169		2582.68	0.011497		2582.68	0.021101
2584.61	0.00329		2584.61	0.001177		2584.61	0.011609		2584.61	0.021129
2586.54	0.00333		2586.54	0.001311		2586.54	0.01171		2586.54	0.021204
2588.47	0.003341		2588.47	0.001324		2588.47	0.011869		2588.47	0.021456
2590.4	0.003408		2590.4	0.00128		2590.4	0.011931		2590.4	0.021566
2592.33	0.003332		2592.33	0.001287		2592.33	0.011941		2592.33	0.021589
2594.26	0.003377		2594.26	0.001273		2594.26	0.012093		2594.26	0.021806
2596.19	0.003453		2596.19	0.001304		2596.19	0.012279		2596.19	0.02187
2598.12	0.003578		2598.12	0.001515		2598.12	0.012438		2598.12	0.021887
2600.04	0.00378		2600.04	0.001535		2600.04	0.012532		2600.04	0.021991
2601.97	0.003857		2601.97	0.001606		2601.97	0.012586		2601.97	0.022226
2603.9	0.003673		2603.9	0.001716		2603.9	0.012663		2603.9	0.022339
2605.83	0.003656		2605.83	0.001778		2605.83	0.012717		2605.83	0.02237
2607.76	0.003753		2607.76	0.001788		2607.76	0.012777		2607.76	0.022529
2609.69	0.003841		2609.69	0.001743		2609.69	0.012729		2609.69	0.022602
2611.62	0.003855		2611.62	0.001633		2611.62	0.012645		2611.62	0.022478
2613.55	0.00399		2613.55	0.001662		2613.55	0.012838		2613.55	0.022704
2615.47	0.004118		2615.47	0.001705		2615.47	0.013038		2615.47	0.023015
2617.4	0.004149		2617.4	0.001814		2617.4	0.013166		2617.4	0.023116
2619.33	0.004077		2619.33	0.00193		2619.33	0.013213		2619.33	0.023118
2621.26	0.004043		2621.26	0.00198		2621.26	0.013228		2621.26	0.023145
2623.19	0.00408		2623.19	0.001956		2623.19	0.013174		2623.19	0.023175
2625.12	0.003966		2625.12	0.001908		2625.12	0.013153		2625.12	0.023208
2627.05	0.003905		2627.05	0.001775		2627.05	0.013166		2627.05	0.02339
2628.98	0.004065		2628.98	0.001744		2628.98	0.013111		2628.98	0.023545
2630.91	0.004038		2630.91	0.001828		2630.91	0.013053		2630.91	0.023551
2632.83	0.003995		2632.83	0.001893		2632.83	0.013103		2632.83	0.02356
2634.76	0.004023		2634.76	0.001919		2634.76	0.01313		2634.76	0.023658
2636.69	0.004097		2636.69	0.001838		2636.69	0.013203		2636.69	0.023816
2638.62	0.004076		2638.62	0.001825		2638.62	0.013137		2638.62	0.023816
2640.55	0.004182		2640.55	0.001827		2640.55	0.013159		2640.55	0.023808
2642.48	0.004114		2642.48	0.001808		2642.48	0.013209		2642.48	0.023825
2644.41	0.003964		2644.41	0.001794		2644.41	0.013206		2644.41	0.023924
2646.34	0.004032		2646.34	0.001733		2646.34	0.013111		2646.34	0.024007
2648.26	0.004195		2648.26	0.001742		2648.26	0.013178		2648.26	0.0241
2650.19	0.004206		2650.19	0.001752		2650.19	0.013261		2650.19	0.024239
2652.12	0.004172		2652.12	0.001809		2652.12	0.013302		2652.12	0.024299
2654.05	0.004308		2654.05	0.00186		2654.05	0.013194		2654.05	0.024184
2655.98	0.004479		2655.98	0.001812		2655.98	0.013194		2655.98	0.024185
2657.91	0.004497		2657.91	0.001728		2657.91	0.013248		2657.91	0.024196
2659.84	0.004456		2659.84	0.001737		2659.84	0.013229		2659.84	0.024145
2661.77	0.004426		2661.77	0.001682		2661.77	0.013149		2661.77	0.024092
2663.69	0.004393		2663.69	0.001671		2663.69	0.013147		2663.69	0.024164
2665.62	0.004335		2665.62	0.001622		2665.62	0.013166		2665.62	0.024237
2667.55	0.004367		2667.55	0.001668		2667.55	0.013194		2667.55	0.024241
2669.48	0.004469		2669.48	0.001772		2669.48	0.01324		2669.48	0.024296
2671.41	0.004706		2671.41	0.001887		2671.41	0.013356		2671.41	0.024437
2673.34	0.00482		2673.34	0.001966		2673.34	0.013385		2673.34	0.024442
2675.27	0.004821		2675.27	0.001949		2675.27	0.013505		2675.27	0.024487
2677.2	0.004903		2677.2	0.001825		2677.2	0.013638		2677.2	0.024668
2679.13	0.004992		2679.13	0.002004		2679.13	0.013702		2679.13	0.024769
2681.05	0.005038		2681.05	0.002195		2681.05	0.013713		2681.05	0.024798
2682.98	0.005034		2682.98	0.002191		2682.98	0.013789		2682.98	0.024901
2684.91	0.004991		2684.91	0.002217		2684.91	0.013857		2684.91	0.024985
2686.84	0.005081		2686.84	0.002187		2686.84	0.013969		2686.84	0.025089
2688.77	0.005197		2688.77	0.00216		2688.77	0.014003		2688.77	0.025058
2690.7	0.00531		2690.7	0.002217		2690.7	0.014107		2690.7	0.025142
2692.63	0.00537		2692.63	0.002277		2692.63	0.014268		2692.63	0.025339
2694.56	0.005417		2694.56	0.002398		2694.56	0.014408		2694.56	0.025444
2696.48	0.005524		2696.48	0.002497		2696.48	0.014509		2696.48	0.025558
2698.41	0.005581		2698.41	0.002596		2698.41	0.014684		2698.41	0.025662
2700.34	0.005562		2700.34	0.002668		2700.34	0.014684		2700.34	0.025674
2702.27	0.005528		2702.27	0.002688		2702.27	0.014638		2702.27	0.025698
2704.2	0.005619		2704.2	0.002641		2704.2	0.01476		2704.2	0.025799
2706.13	0.005773		2706.13	0.002707		2706.13	0.014899		2706.13	0.025918
2708.06	0.00581		2708.06	0.002847		2708.06	0.01491		2708.06	0.0259
2709.99	0.005755		2709.99	0.002951		2709.99	0.01501		2709.99	0.025974
2711.92	0.005872		2711.92	0.003012		2711.92	0.015217		2711.92	0.026171
2713.84	0.006061		2713.84	0.003095		2713.84	0.015322		2713.84	0.026253
2715.77	0.006189		2715.77	0.003132		2715.77	0.01535		2715.77	0.026325
2717.7	0.006319		2717.7	0.003293		2717.7	0.015503		2717.7	0.02657
2719.63	0.006381		2719.63	0.003484		2719.63	0.015614		2719.63	0.026677
2721.56	0.006441		2721.56	0.003589		2721.56	0.015753		2721.56	0.026809
2723.49	0.00656		2723.49	0.00364		2723.49	0.015828		2723.49	0.026939
2725.42	0.006791		2725.42	0.00367		2725.42	0.01598		2725.42	0.027101
2727.35	0.006904		2727.35	0.003752		2727.35	0.016132		2727.35	0.027243
2729.27	0.006949		2729.27	0.003853		2729.27	0.016245		2729.27	0.027377
2731.2	0.007112		2731.2	0.003943		2731.2	0.016309		2731.2	0.027508
2733.13	0.007254		2733.13	0.004109		2733.13	0.016469		2733.13	0.02771
2735.06	0.00727		2735.06	0.004288		2735.06	0.016612		2735.06	0.027878
2736.99	0.007482		2736.99	0.00433		2736.99	0.016735		2736.99	0.028081
2738.92	0.007641		2738.92	0.004399		2738.92	0.01689		2738.92	0.028347
2740.85	0.007737		2740.85	0.004523		2740.85	0.017121		2740.85	0.028571
2742.78	0.007847		2742.78	0.004688		2742.78	0.017228		2742.78	0.028639
2744.71	0.007912		2744.71	0.004814		2744.71	0.017398		2744.71	0.028784
2746.63	0.008014		2746.63	0.004911		2746.63	0.017678		2746.63	0.029099
2748.56	0.008178		2748.56	0.004992		2748.56	0.017856		2748.56	0.02935
2750.49	0.008348		2750.49	0.005179		2750.49	0.017987		2750.49	0.029541
2752.42	0.008558		2752.42	0.0054		2752.42	0.018144		2752.42	0.029802
2754.35	0.008757		2754.35	0.005507		2754.35	0.018273		2754.35	0.030021
2756.28	0.008908		2756.28	0.005579		2756.28	0.018453		2756.28	0.030216
2758.21	0.008973		2758.21	0.005694		2758.21	0.018658		2758.21	0.030357
2760.14	0.009147		2760.14	0.005817		2760.14	0.018917		2760.14	0.030615
2762.06	0.009359		2762.06	0.005918		2762.06	0.019102		2762.06	0.030862
2763.99	0.009593		2763.99	0.006212		2763.99	0.019265		2763.99	0.030986
2765.92	0.00971		2765.92	0.006412		2765.92	0.019433		2765.92	0.031173
2767.85	0.009873		2767.85	0.006459		2767.85	0.019608		2767.85	0.031403
2769.78	0.010071		2769.78	0.00654		2769.78	0.019824		2769.78	0.031654
2771.71	0.010298		2771.71	0.006765		2771.71	0.020083		2771.71	0.031923
2773.64	0.010399		2773.64	0.006938		2773.64	0.020279		2773.64	0.032263
2775.57	0.010515		2775.57	0.007111		2775.57	0.020487		2775.57	0.03252
2777.5	0.010608		2777.5	0.007204		2777.5	0.020686		2777.5	0.032597
2779.42	0.010845		2779.42	0.007324		2779.42	0.020901		2779.42	0.032768
2781.35	0.011179		2781.35	0.007499		2781.35	0.021205		2781.35	0.03311
2783.28	0.011416		2783.28	0.0078		2783.28	0.021488		2783.28	0.033422
2785.21	0.01151		2785.21	0.008087		2785.21	0.021527		2785.21	0.033596
2787.14	0.011754		2787.14	0.008233		2787.14	0.021639		2787.14	0.033811
2789.07	0.012055		2789.07	0.008383		2789.07	0.021995		2789.07	0.034085
2791	0.012137		2791	0.008594		2791	0.02236		2791	0.034344
2792.93	0.012183		2792.93	0.008839		2792.93	0.022579		2792.93	0.034526
2794.85	0.01232		2794.85	0.009079		2794.85	0.022735		2794.85	0.034666
2796.78	0.012509		2796.78	0.009219		2796.78	0.022973		2796.78	0.034889
2798.71	0.012826		2798.71	0.009468		2798.71	0.02327		2798.71	0.035137
2800.64	0.013032		2800.64	0.009773		2800.64	0.023474		2800.64	0.035344
2802.57	0.013312		2802.57	0.009966		2802.57	0.023684		2802.57	0.035563
2804.5	0.013518		2804.5	0.010095		2804.5	0.023879		2804.5	0.035792
2806.43	0.013644		2806.43	0.010279		2806.43	0.024051		2806.43	0.036054
2808.36	0.013806		2808.36	0.010458		2808.36	0.024294		2808.36	0.03631
2810.28	0.014086		2810.28	0.010734		2810.28	0.024392		2810.28	0.03647
2812.21	0.014294		2812.21	0.011013		2812.21	0.024465		2812.21	0.036587
2814.14	0.014465		2814.14	0.011115		2814.14	0.024653		2814.14	0.03663
2816.07	0.01459		2816.07	0.011216		2816.07	0.024896		2816.07	0.03676
2818	0.01474		2818	0.011415		2818	0.02513		2818	0.036985
2819.93	0.014943		2819.93	0.011618		2819.93	0.025243		2819.93	0.037153
2821.86	0.015012		2821.86	0.011815		2821.86	0.025314		2821.86	0.037288
2823.79	0.015038		2823.79	0.012028		2823.79	0.025479		2823.79	0.037424
2825.72	0.015167		2825.72	0.012242		2825.72	0.025639		2825.72	0.037599
2827.64	0.015333		2827.64	0.012526		2827.64	0.025688		2827.64	0.037587
2829.57	0.015562		2829.57	0.012819		2829.57	0.025812		2829.57	0.037674
2831.5	0.015746		2831.5	0.012963		2831.5	0.025948		2831.5	0.037922
2833.43	0.015959		2833.43	0.013216		2833.43	0.026056		2833.43	0.038033
2835.36	0.016155		2835.36	0.013652		2835.36	0.026089		2835.36	0.038031
2837.29	0.016238		2837.29	0.01414		2837.29	0.026192		2837.29	0.038137
2839.22	0.016386		2839.22	0.014666		2839.22	0.026429		2839.22	0.038326
2841.15	0.01662		2841.15	0.015403		2841.15	0.026685		2841.15	0.03859
2843.07	0.016842		2843.07	0.016432		2843.07	0.026879		2843.07	0.038944
2845	0.01735		2845	0.017846		2845	0.027242		2845	0.039466
2846.93	0.017936		2846.93	0.019463		2846.93	0.027695		2846.93	0.040086
2848.86	0.018349		2848.86	0.021022		2848.86	0.028113		2848.86	0.040668
2850.79	0.018685		2850.79	0.022365		2850.79	0.02867		2850.79	0.041245
2852.72	0.019027		2852.72	0.023305		2852.72	0.029178		2852.72	0.041693
2854.65	0.019316		2854.65	0.023593		2854.65	0.029556		2854.65	0.041974
2856.58	0.019647		2856.58	0.023342		2856.58	0.030042		2856.58	0.042321
2858.51	0.020029		2858.51	0.022948		2858.51	0.030624		2858.51	0.042714
2860.43	0.020506		2860.43	0.02257		2860.43	0.031182		2860.43	0.043021
2862.36	0.021042		2862.36	0.0223		2862.36	0.031747		2862.36	0.043416
2864.29	0.021562		2864.29	0.022261		2864.29	0.032424		2864.29	0.043999
2866.22	0.022092		2866.22	0.022401		2866.22	0.033175		2866.22	0.044689
2868.15	0.022764		2868.15	0.022718		2868.15	0.034059		2868.15	0.045401
2870.08	0.02354		2870.08	0.023054		2870.08	0.034861		2870.08	0.045882
2872.01	0.024291		2872.01	0.023327		2872.01	0.035465		2872.01	0.046297
2873.94	0.02473		2873.94	0.023369		2873.94	0.035723		2873.94	0.046571
2875.86	0.02486		2875.86	0.023317		2875.86	0.03592		2875.86	0.046811
2877.79	0.024904		2877.79	0.023275		2877.79	0.036142		2877.79	0.046968
2879.72	0.025076		2879.72	0.023335		2879.72	0.036333		2879.72	0.047098
2881.65	0.02522		2881.65	0.023499		2881.65	0.036392		2881.65	0.047248
2883.58	0.025273		2883.58	0.023638		2883.58	0.036436		2883.58	0.047327
2885.51	0.025303		2885.51	0.023807		2885.51	0.036444		2885.51	0.047476
2887.44	0.025406		2887.44	0.024112		2887.44	0.036557		2887.44	0.047662
2889.37	0.025595		2889.37	0.024485		2889.37	0.036824		2889.37	0.04783
2891.3	0.02582		2891.3	0.02497		2891.3	0.037055		2891.3	0.04813
2893.22	0.026213		2893.22	0.025519		2893.22	0.037253		2893.22	0.048581
2895.15	0.026736		2895.15	0.02614		2895.15	0.037522		2895.15	0.048864
2897.08	0.02705		2897.08	0.026811		2897.08	0.037866		2897.08	0.04917
2899.01	0.027368		2899.01	0.027547		2899.01	0.038336		2899.01	0.049671
2900.94	0.027843		2900.94	0.0284		2900.94	0.038753		2900.94	0.050151
2902.87	0.028261		2902.87	0.029293		2902.87	0.039225		2902.87	0.050744
2904.8	0.028654		2904.8	0.030263		2904.8	0.039755		2904.8	0.051336
2906.73	0.029253		2906.73	0.031182		2906.73	0.040245		2906.73	0.051826
2908.65	0.030001		2908.65	0.032163		2908.65	0.040932		2908.65	0.052446
2910.58	0.030806		2910.58	0.033478		2910.58	0.041796		2910.58	0.053189
2912.51	0.031703		2912.51	0.035058		2912.51	0.042593		2912.51	0.053943
2914.44	0.03275		2914.44	0.036876		2914.44	0.043431		2914.44	0.054828
2916.37	0.033648		2916.37	0.03885		2916.37	0.044368		2916.37	0.055848
2918.3	0.034399		2918.3	0.040921		2918.3	0.04539		2918.3	0.056952
2920.23	0.035065		2920.23	0.042974		2920.23	0.046476		2920.23	0.058104
2922.16	0.035997		2922.16	0.044871		2922.16	0.047582		2922.16	0.059205
2924.09	0.037059		2924.09	0.046323		2924.09	0.048921		2924.09	0.060156
2926.01	0.038148		2926.01	0.047219		2926.01	0.050417		2926.01	0.061225
2927.94	0.039161		2927.94	0.047631		2927.94	0.051722		2927.94	0.062151
2929.87	0.039988		2929.87	0.047702		2929.87	0.052841		2929.87	0.062834
2931.8	0.040656		2931.8	0.047313		2931.8	0.053598		2931.8	0.063332
2933.73	0.041291		2933.73	0.0468		2933.73	0.053938		2933.73	0.063587
2935.66	0.041602		2935.66	0.045943		2935.66	0.054082		2935.66	0.063654
2937.59	0.041628		2937.59	0.044818		2937.59	0.054159		2937.59	0.06365
2939.52	0.041465		2939.52	0.043734		2939.52	0.054051		2939.52	0.063578
2941.44	0.041289		2941.44	0.042784		2941.44	0.053659		2941.44	0.063423
2943.37	0.041008		2943.37	0.0418		2943.37	0.053217		2943.37	0.063218
2945.3	0.04081		2945.3	0.04091		2945.3	0.052924		2945.3	0.062997
2947.23	0.040633		2947.23	0.040079		2947.23	0.052673		2947.23	0.062747
2949.16	0.040619		2949.16	0.039375		2949.16	0.052382		2949.16	0.06257
2951.09	0.040665		2951.09	0.038885		2951.09	0.052082		2951.09	0.062497
2953.02	0.040876		2953.02	0.038659		2953.02	0.052029		2953.02	0.062539
2954.95	0.041055		2954.95	0.038508		2954.95	0.052068		2954.95	0.06272
2956.87	0.04144		2956.87	0.038514		2956.87	0.05216		2956.87	0.063068
2958.8	0.041892		2958.8	0.038695		2958.8	0.052693		2958.8	0.06358
2960.73	0.042505		2960.73	0.03908		2960.73	0.053521		2960.73	0.064272
2962.66	0.043426		2962.66	0.039345		2962.66	0.054478		2962.66	0.06487
2964.59	0.044339		2964.59	0.039658		2964.59	0.055625		2964.59	0.065515
2966.52	0.045044		2966.52	0.039888		2966.52	0.056434		2966.52	0.066084
2968.45	0.045612		2968.45	0.040004		2968.45	0.057046		2968.45	0.066593
2970.38	0.046003		2970.38	0.040176		2970.38	0.057571		2970.38	0.066851
2972.31	0.046332		2972.31	0.040276		2972.31	0.057986		2972.31	0.067081
2974.23	0.046823		2974.23	0.040262		2974.23	0.058419		2974.23	0.06745
2976.16	0.047352		2976.16	0.040497		2976.16	0.059084		2976.16	0.067872
2978.09	0.047731		2978.09	0.040946		2978.09	0.059607		2978.09	0.068221
2980.02	0.048026		2980.02	0.04123		2980.02	0.059949		2980.02	0.068448
2981.95	0.048296		2981.95	0.041345		2981.95	0.060414		2981.95	0.068651
2983.88	0.048544		2983.88	0.041326		2983.88	0.06065		2983.88	0.068869
2985.81	0.048592		2985.81	0.041423		2985.81	0.06068		2985.81	0.068836
2987.74	0.048643		2987.74	0.041367		2987.74	0.060747		2987.74	0.068754
2989.66	0.048746		2989.66	0.040973		2989.66	0.060608		2989.66	0.068666
2991.59	0.04853		2991.59	0.040698		2991.59	0.060154		2991.59	0.068495
2993.52	0.04819		2993.52	0.040488		2993.52	0.059569		2993.52	0.068338
2995.45	0.048126		2995.45	0.040282		2995.45	0.059096		2995.45	0.068368
2997.38	0.047998		2997.38	0.040091		2997.38	0.058761		2997.38	0.068446
2999.31	0.048006		2999.31	0.040023		2999.31	0.058635		2999.31	0.068493
3001.24	0.048131		3001.24	0.039836		3001.24	0.058567		3001.24	0.068526
3003.17	0.048303		3003.17	0.039708		3003.17	0.058585		3003.17	0.068667
3005.1	0.048655		3005.1	0.039824		3005.1	0.05864		3005.1	0.068874
3007.02	0.049029		3007.02	0.039983		3007.02	0.059007		3007.02	0.069276
3008.95	0.049514		3008.95	0.040294		3008.95	0.05949		3008.95	0.069761
3010.88	0.050261		3010.88	0.040748		3010.88	0.059988		3010.88	0.070374
3012.81	0.050951		3012.81	0.041312		3012.81	0.060571		3012.81	0.070978
3014.74	0.051707		3014.74	0.042002		3014.74	0.061282		3014.74	0.071527
3016.67	0.052711		3016.67	0.04267		3016.67	0.06207		3016.67	0.072206
3018.6	0.0537		3018.6	0.043446		3018.6	0.062852		3018.6	0.073059
3020.53	0.0545		3020.53	0.044212		3020.53	0.063804		3020.53	0.073943
3022.45	0.055457		3022.45	0.044894		3022.45	0.064921		3022.45	0.07475
3024.38	0.056631		3024.38	0.045635		3024.38	0.066004		3024.38	0.075591
3026.31	0.057967		3026.31	0.046584		3026.31	0.067114		3026.31	0.076424
3028.24	0.059212		3028.24	0.047541		3028.24	0.06834		3028.24	0.077316
3030.17	0.0603		3030.17	0.048495		3030.17	0.069666		3030.17	0.07839
3032.1	0.061509		3032.1	0.049608		3032.1	0.070871		3032.1	0.079432
3034.03	0.062842		3034.03	0.050751		3034.03	0.072182		3034.03	0.08063
3035.96	0.064143		3035.96	0.052116		3035.96	0.073694		3035.96	0.081863
3037.89	0.065688		3037.89	0.053474		3037.89	0.075338		3037.89	0.083126
3039.81	0.067472		3039.81	0.054576		3039.81	0.076964		3039.81	0.084495
3041.74	0.069079		3041.74	0.055654		3041.74	0.078567		3041.74	0.085705
3043.67	0.070642		3043.67	0.05698		3043.67	0.080218		3043.67	0.086747
3045.6	0.072445		3045.6	0.058458		3045.6	0.082065		3045.6	0.087929
3047.53	0.07415		3047.53	0.059935		3047.53	0.083892		3047.53	0.089332
3049.46	0.07585		3049.46	0.061498		3049.46	0.085505		3049.46	0.090556
3051.39	0.077638		3051.39	0.062994		3051.39	0.087194		3051.39	0.091752
3053.32	0.079414		3053.32	0.064501		3053.32	0.089143		3053.32	0.093148
3055.24	0.081086		3055.24	0.06586		3055.24	0.090907		3055.24	0.094587
3057.17	0.082645		3057.17	0.067215		3057.17	0.09266		3057.17	0.096108
3059.1	0.084259		3059.1	0.068735		3059.1	0.094391		3059.1	0.09745
3061.03	0.08595		3061.03	0.07024		3061.03	0.096107		3061.03	0.098589
3062.96	0.087519		3062.96	0.0716		3062.96	0.097805		3062.96	0.099701
3064.89	0.088946		3064.89	0.072881		3064.89	0.099203		3064.89	0.100808
3066.82	0.090302		3066.82	0.073846		3066.82	0.100332		3066.82	0.101666
3068.75	0.091524		3068.75	0.074803		3068.75	0.101495		3068.75	0.102559
3070.68	0.092711		3070.68	0.075871		3070.68	0.102731		3070.68	0.103604
3072.6	0.093821		3072.6	0.077022		3072.6	0.103881		3072.6	0.10462
3074.53	0.094843		3074.53	0.077969		3074.53	0.104774		3074.53	0.105449
3076.46	0.095688		3076.46	0.078816		3076.46	0.105418		3076.46	0.106156
3078.39	0.09635		3078.39	0.079407		3078.39	0.105908		3078.39	0.106713
3080.32	0.097074		3080.32	0.079915		3080.32	0.106447		3080.32	0.107173
3082.25	0.097793		3082.25	0.080383		3082.25	0.10701		3082.25	0.107566
3084.18	0.098518		3084.18	0.08064		3084.18	0.107474		3084.18	0.108071
3086.11	0.09906		3086.11	0.080996		3086.11	0.107738		3086.11	0.108585
3088.03	0.099732		3088.03	0.081537		3088.03	0.108027		3088.03	0.108995
3089.96	0.100404		3089.96	0.081967		3089.96	0.108238		3089.96	0.109295
3091.89	0.100898		3091.89	0.082326		3091.89	0.108363		3091.89	0.109657
3093.82	0.101197		3093.82	0.082617		3093.82	0.108635		3093.82	0.110181
3095.75	0.101482		3095.75	0.083019		3095.75	0.108796		3095.75	0.110624
3097.68	0.10192		3097.68	0.083397		3097.68	0.108882		3097.68	0.110921
3099.61	0.102538		3099.61	0.083531		3099.61	0.109175		3099.61	0.1112
3101.54	0.103156		3101.54	0.083701		3101.54	0.109201		3101.54	0.111337
3103.46	0.103696		3103.46	0.084081		3103.46	0.109217		3103.46	0.111578
3105.39	0.104347		3105.39	0.084519		3105.39	0.109524		3105.39	0.112149
3107.32	0.105191		3107.32	0.084976		3107.32	0.109926		3107.32	0.112697
3109.25	0.105908		3109.25	0.085527		3109.25	0.110326		3109.25	0.112912
3111.18	0.106533		3111.18	0.086076		3111.18	0.110865		3111.18	0.113488
3113.11	0.107453		3113.11	0.086633		3113.11	0.111412		3113.11	0.114278
3115.04	0.1085		3115.04	0.087398		3115.04	0.111855		3115.04	0.11482
3116.97	0.1093		3116.97	0.088075		3116.97	0.11241		3116.97	0.115409
3118.9	0.110147		3118.9	0.088579		3118.9	0.113177		3118.9	0.116222
3120.82	0.11121		3120.82	0.089238		3120.82	0.113954		3120.82	0.116998
3122.75	0.112342		3122.75	0.090077		3122.75	0.114653		3122.75	0.117666
3124.68	0.113617		3124.68	0.091013		3124.68	0.115462		3124.68	0.118426
3126.61	0.114875		3126.61	0.091999		3126.61	0.116382		3126.61	0.119103
3128.54	0.11634		3128.54	0.092983		3128.54	0.11745		3128.54	0.119915
3130.47	0.117738		3130.47	0.093934		3130.47	0.118761		3130.47	0.121214
3132.4	0.119046		3132.4	0.095153		3132.4	0.119989		3132.4	0.122372
3134.33	0.120519		3134.33	0.09651		3134.33	0.12118		3134.33	0.123361
3136.25	0.122084		3136.25	0.097784		3136.25	0.122383		3136.25	0.124489
3138.18	0.123664		3138.18	0.098908		3138.18	0.123782		3138.18	0.125599
3140.11	0.12537		3140.11	0.100016		3140.11	0.125231		3140.11	0.126676
3142.04	0.127214		3142.04	0.10135		3142.04	0.126771		3142.04	0.127952
3143.97	0.129022		3143.97	0.102809		3143.97	0.128503		3143.97	0.129232
3145.9	0.130918		3145.9	0.104204		3145.9	0.130278		3145.9	0.130637
3147.83	0.132856		3147.83	0.105754		3147.83	0.131932		3147.83	0.131995
3149.76	0.135025		3149.76	0.107512		3149.76	0.133657		3149.76	0.133404
3151.69	0.137081		3151.69	0.109099		3151.69	0.135352		3151.69	0.134926
3153.61	0.139009		3153.61	0.110622		3153.61	0.137117		3153.61	0.136551
3155.54	0.140916		3155.54	0.112257		3155.54	0.139032		3155.54	0.137965
3157.47	0.142679		3157.47	0.113927		3157.47	0.141093		3157.47	0.139366
3159.4	0.144836		3159.4	0.115492		3159.4	0.143193		3159.4	0.140711
3161.33	0.147067		3161.33	0.117179		3161.33	0.14513		3161.33	0.142168
3163.26	0.149195		3163.26	0.118929		3163.26	0.147044		3163.26	0.143591
3165.19	0.151628		3165.19	0.120782		3165.19	0.149144		3165.19	0.145091
3167.12	0.153959		3167.12	0.122719		3167.12	0.151346		3167.12	0.146717
3169.04	0.156214		3169.04	0.124787		3169.04	0.153631		3169.04	0.148472
3170.97	0.158456		3170.97	0.126742		3170.97	0.15595		3170.97	0.150175
3172.9	0.160641		3172.9	0.128573		3172.9	0.158261		3172.9	0.15189
3174.83	0.162845		3174.83	0.130296		3174.83	0.160525		3174.83	0.153852
3176.76	0.165125		3176.76	0.132058		3176.76	0.162974		3176.76	0.15551
3178.69	0.167199		3178.69	0.133803		3178.69	0.165144		3178.69	0.156829
3180.62	0.169514		3180.62	0.135635		3180.62	0.167429		3180.62	0.158517
3182.55	0.172		3182.55	0.13752		3182.55	0.169906		3182.55	0.160155
3184.48	0.174379		3184.48	0.139657		3184.48	0.172294		3184.48	0.161836
3186.4	0.176782		3186.4	0.141732		3186.4	0.174726		3186.4	0.163477
3188.33	0.179418		3188.33	0.143942		3188.33	0.177441		3188.33	0.165337
3190.26	0.181833		3190.26	0.146026		3190.26	0.179848		3190.26	0.167321
3192.19	0.183906		3192.19	0.148023		3192.19	0.182071		3192.19	0.1692
3194.12	0.186095		3194.12	0.150037		3194.12	0.184384		3194.12	0.170872
3196.05	0.188417		3196.05	0.151997		3196.05	0.18684		3196.05	0.172474
3197.98	0.190606		3197.98	0.153741		3197.98	0.189069		3197.98	0.173939
3199.91	0.192919		3199.91	0.15567		3199.91	0.191416		3199.91	0.175531
3201.83	0.195123		3201.83	0.157641		3201.83	0.193977		3201.83	0.177258
3203.76	0.197317		3203.76	0.159511		3203.76	0.19642		3203.76	0.178962
3205.69	0.199832		3205.69	0.161517		3205.69	0.198889		3205.69	0.18065
3207.62	0.202271		3207.62	0.163768		3207.62	0.201607		3207.62	0.18248
3209.55	0.204453		3209.55	0.165868		3209.55	0.204157		3209.55	0.184241
3211.48	0.206696		3211.48	0.168053		3211.48	0.206509		3211.48	0.186117
3213.41	0.208599		3213.41	0.170157		3213.41	0.20883		3213.41	0.187891
3215.34	0.210521		3215.34	0.171964		3215.34	0.211026		3215.34	0.189393
3217.27	0.212738		3217.27	0.17372		3217.27	0.213436		3217.27	0.190917
3219.19	0.214862		3219.19	0.175689		3219.19	0.216043		3219.19	0.192436
3221.12	0.216992		3221.12	0.177553		3221.12	0.218436		3221.12	0.193929
3223.05	0.219275		3223.05	0.179547		3223.05	0.221035		3223.05	0.195719
3224.98	0.221654		3224.98	0.181706		3224.98	0.223907		3224.98	0.197735
3226.91	0.224015		3226.91	0.183943		3226.91	0.226765		3226.91	0.199651
3228.84	0.226362		3228.84	0.186242		3228.84	0.229254		3228.84	0.201442
3230.77	0.228641		3230.77	0.188621		3230.77	0.23188		3230.77	0.203436
3232.7	0.230602		3232.7	0.190709		3232.7	0.234698		3232.7	0.205424
3234.62	0.232718		3234.62	0.192778		3234.62	0.237568		3234.62	0.207316
3236.55	0.234975		3236.55	0.194825		3236.55	0.24042		3236.55	0.209156
3238.48	0.237305		3238.48	0.197261		3238.48	0.243505		3238.48	0.210967
3240.41	0.239823		3240.41	0.199653		3240.41	0.246655		3240.41	0.212958
3242.34	0.242597		3242.34	0.202106		3242.34	0.25022		3242.34	0.215169
3244.27	0.245376		3244.27	0.204771		3244.27	0.253809		3244.27	0.217566
3246.2	0.248273		3246.2	0.207837		3246.2	0.257624		3246.2	0.220259
3248.13	0.251377		3248.13	0.21082		3248.13	0.261794		3248.13	0.223041
3250.05	0.254586		3250.05	0.21406		3250.05	0.26592		3250.05	0.225821
3251.98	0.257996		3251.98	0.217587		3251.98	0.270403		3251.98	0.228692
3253.91	0.261232		3253.91	0.221256		3253.91	0.275032		3253.91	0.231577
3255.84	0.26459		3255.84	0.225021		3255.84	0.279727		3255.84	0.234375
3257.77	0.268275		3257.77	0.228872		3257.77	0.284758		3257.77	0.237357
3259.7	0.272075		3259.7	0.233061		3259.7	0.290389		3259.7	0.240687
3261.63	0.276276		3261.63	0.237434		3261.63	0.296286		3261.63	0.244122
3263.56	0.281033		3263.56	0.242117		3263.56	0.302063		3263.56	0.24767
3265.49	0.28556		3265.49	0.246978		3265.49	0.307745		3265.49	0.251284
3267.41	0.289642		3267.41	0.251468		3267.41	0.313274		3267.41	0.254715
3269.34	0.293466		3269.34	0.255603		3269.34	0.318522		3269.34	0.257852
3271.27	0.296842		3271.27	0.259296		3271.27	0.322898		3271.27	0.260544
3273.2	0.299198		3273.2	0.262306		3273.2	0.325851		3273.2	0.262329
3275.13	0.300728		3275.13	0.264245		3275.13	0.327272		3275.13	0.263247
3277.06	0.301438		3277.06	0.265143		3277.06	0.327493		3277.06	0.263365
3278.99	0.301223		3278.99	0.264984		3278.99	0.326533		3278.99	0.262764
3280.92	0.300164		3280.92	0.263928		3280.92	0.324281		3280.92	0.261816
3282.84	0.297887		3282.84	0.261848		3282.84	0.320677		3282.84	0.260036
3284.77	0.294611		3284.77	0.258945		3284.77	0.316059		3284.77	0.257477
3286.7	0.290806		3286.7	0.255362		3286.7	0.310517		3286.7	0.254586
3288.63	0.286636		3288.63	0.25135		3288.63	0.304549		3288.63	0.251569
3290.56	0.282105		3290.56	0.246894		3290.56	0.298152		3290.56	0.248221
3292.49	0.27709		3292.49	0.242186		3292.49	0.291412		3292.49	0.244181
3294.42	0.272048		3294.42	0.237508		3294.42	0.284643		3294.42	0.240201
3296.35	0.267093		3296.35	0.232777		3296.35	0.278165		3296.35	0.236317
3298.28	0.262366		3298.28	0.228007		3298.28	0.271783		3298.28	0.232496
3300.2	0.257877		3300.2	0.223536		3300.2	0.265999		3300.2	0.229055
3302.13	0.253548		3302.13	0.21949		3302.13	0.260482		3302.13	0.225734
3304.06	0.249459		3304.06	0.215618		3304.06	0.255415		3304.06	0.222786
3305.99	0.245758		3305.99	0.211879		3305.99	0.250868		3305.99	0.220056
3307.92	0.242168		3307.92	0.208429		3307.92	0.246457		3307.92	0.217423
3309.85	0.238683		3309.85	0.205412		3309.85	0.242197		3309.85	0.214872
3311.78	0.2354		3311.78	0.202498		3311.78	0.238365		3311.78	0.212433
3313.71	0.231966		3313.71	0.199304		3313.71	0.234362		3313.71	0.209886
3315.63	0.228848		3315.63	0.196442		3315.63	0.230759		3315.63	0.207462
3317.56	0.22602		3317.56	0.193798		3317.56	0.227362		3317.56	0.205317
3319.49	0.223535		3319.49	0.191311		3319.49	0.224267		3319.49	0.203318
3321.42	0.221364		3321.42	0.18887		3321.42	0.221415		3321.42	0.201249
3323.35	0.219454		3323.35	0.186548		3323.35	0.218585		3323.35	0.199404
3325.28	0.217581		3325.28	0.184355		3325.28	0.216028		3325.28	0.197659
3327.21	0.215509		3327.21	0.182459		3327.21	0.213415		3327.21	0.195898
3329.14	0.213529		3329.14	0.18056		3329.14	0.210943		3329.14	0.194311
3331.07	0.211798		3331.07	0.178731		3331.07	0.208828		3331.07	0.192965
3332.99	0.210274		3332.99	0.17724		3332.99	0.206889		3332.99	0.19162
3334.92	0.208541		3334.92	0.175599		3334.92	0.205054		3334.92	0.190228
3336.85	0.206848		3336.85	0.173502		3336.85	0.203054		3336.85	0.188808
3338.78	0.205673		3338.78	0.172164		3338.78	0.201408		3338.78	0.187651
3340.71	0.204741		3340.71	0.171208		3340.71	0.20009		3340.71	0.18661
3342.64	0.20387		3342.64	0.170216		3342.64	0.198896		3342.64	0.185647
3344.57	0.203184		3344.57	0.169164		3344.57	0.19773		3344.57	0.184801
3346.5	0.202319		3346.5	0.16812		3346.5	0.196599		3346.5	0.184225
3348.42	0.201365		3348.42	0.167368		3348.42	0.195613		3348.42	0.183382
3350.35	0.200373		3350.35	0.166781		3350.35	0.194701		3350.35	0.182622
3352.28	0.199644		3352.28	0.165903		3352.28	0.193707		3352.28	0.18222
3354.21	0.198919		3354.21	0.165018		3354.21	0.192886		3354.21	0.181523
3356.14	0.198055		3356.14	0.164195		3356.14	0.192134		3356.14	0.180497
3358.07	0.197631		3358.07	0.163228		3358.07	0.191363		3358.07	0.179951
3360	0.197068		3360	0.162347		3360	0.190748		3360	0.179522
3361.93	0.196451		3361.93	0.161901		3361.93	0.190143		3361.93	0.178935
3363.86	0.196072		3363.86	0.161486		3363.86	0.189452		3363.86	0.178288
3365.78	0.195546		3365.78	0.160935		3365.78	0.188853		3365.78	0.177812
3367.71	0.194828		3367.71	0.160366		3367.71	0.188461		3367.71	0.177634
3369.64	0.194108		3369.64	0.159839		3369.64	0.187799		3369.64	0.177027
3371.57	0.193649		3371.57	0.159402		3371.57	0.187262		3371.57	0.176407
3373.5	0.193411		3373.5	0.159006		3373.5	0.186976		3373.5	0.176034
3375.43	0.192732		3375.43	0.158265		3375.43	0.186486		3375.43	0.175581
3377.36	0.19178		3377.36	0.157502		3377.36	0.185833		3377.36	0.174915
3379.29	0.191424		3379.29	0.156818		3379.29	0.185082		3379.29	0.174322
3381.21	0.191214		3381.21	0.156123		3381.21	0.18447		3381.21	0.173951
3383.14	0.190398		3383.14	0.15559		3383.14	0.183942		3383.14	0.173604
3385.07	0.18982		3385.07	0.155231		3385.07	0.183297		3385.07	0.173138
3387	0.189494		3387	0.1548		3387	0.182941		3387	0.172597
3388.93	0.189097		3388.93	0.154394		3388.93	0.182674		3388.93	0.172173
3390.86	0.188447		3390.86	0.153795		3390.86	0.182024		3390.86	0.171846
3392.79	0.187343		3392.79	0.152833		3392.79	0.180891		3392.79	0.17111
3394.72	0.186371		3394.72	0.151841		3394.72	0.180039		3394.72	0.170448
3396.64	0.185356		3396.64	0.15096		3396.64	0.179416		3396.64	0.169833
3398.57	0.184447		3398.57	0.150327		3398.57	0.178724		3398.57	0.168938
3400.5	0.183926		3400.5	0.149809		3400.5	0.17828		3400.5	0.168387
3402.43	0.183189		3402.43	0.148881		3402.43	0.177699		3402.43	0.167803
3404.36	0.182525		3404.36	0.147997		3404.36	0.176937		3404.36	0.167138
3406.29	0.181818		3406.29	0.147402		3406.29	0.176107		3406.29	0.166611
3408.22	0.18089		3408.22	0.146913		3408.22	0.175445		3408.22	0.166038
3410.15	0.179621		3410.15	0.146175		3410.15	0.174645		3410.15	0.165252
3412.08	0.178349		3412.08	0.145209		3412.08	0.17383		3412.08	0.164333
3414	0.177146		3414	0.144177		3414	0.172645		3414	0.163482
3415.93	0.176158		3415.93	0.143122		3415.93	0.171783		3415.93	0.162962
3417.86	0.175181		3417.86	0.142161		3417.86	0.171233		3417.86	0.162314
3419.79	0.174087		3419.79	0.141288		3419.79	0.170451		3419.79	0.161298
3421.72	0.173003		3421.72	0.140246		3421.72	0.169127		3421.72	0.1602
3423.65	0.172194		3423.65	0.139499		3423.65	0.168053		3423.65	0.159463
3425.58	0.171227		3425.58	0.138667		3425.58	0.167214		3425.58	0.158831
3427.51	0.17028		3427.51	0.137736		3427.51	0.166615		3427.51	0.158238
3429.43	0.169118		3429.43	0.136718		3429.43	0.165993		3429.43	0.157428
3431.36	0.167674		3431.36	0.135752		3431.36	0.164935		3431.36	0.156628
3433.29	0.166433		3433.29	0.134584		3433.29	0.163516		3433.29	0.155566
3435.22	0.165515		3435.22	0.133734		3435.22	0.16244		3435.22	0.154511
3437.15	0.16417		3437.15	0.132722		3437.15	0.161588		3437.15	0.153649
3439.08	0.163003		3439.08	0.131586		3439.08	0.160876		3439.08	0.153058
3441.01	0.162055		3441.01	0.130734		3441.01	0.160039		3441.01	0.152554
3442.94	0.160951		3442.94	0.130029		3442.94	0.159232		3442.94	0.151929
3444.87	0.160363		3444.87	0.129294		3444.87	0.158536		3444.87	0.151124
3446.79	0.159057		3446.79	0.128518		3446.79	0.157219		3446.79	0.149674
3448.72	0.157514		3448.72	0.127848		3448.72	0.155807		3448.72	0.148512
3450.65	0.156382		3450.65	0.126946		3450.65	0.154953		3450.65	0.147903
3452.58	0.155131		3452.58	0.12565		3452.58	0.153985		3452.58	0.147011
3454.51	0.153848		3454.51	0.124589		3454.51	0.153293		3454.51	0.146468
3456.44	0.152364		3456.44	0.12332		3456.44	0.152223		3456.44	0.145524
3458.37	0.151261		3458.37	0.122262		3458.37	0.151198		3458.37	0.144517
3460.3	0.150364		3460.3	0.121229		3460.3	0.150333		3460.3	0.143718
3462.22	0.149236		3462.22	0.120404		3462.22	0.149403		3462.22	0.14289
3464.15	0.147947		3464.15	0.11969		3464.15	0.148402		3464.15	0.141982
3466.08	0.146843		3466.08	0.11863		3466.08	0.147336		3466.08	0.141094
3468.01	0.145785		3468.01	0.117585		3468.01	0.146097		3468.01	0.140218
3469.94	0.144425		3469.94	0.116886		3469.94	0.144949		3469.94	0.139346
3471.87	0.142659		3471.87	0.115889		3471.87	0.144116		3471.87	0.138453
3473.8	0.141351		3473.8	0.11484		3473.8	0.143199		3473.8	0.13769
3475.73	0.140091		3475.73	0.113815		3475.73	0.141865		3475.73	0.136678
3477.66	0.139067		3477.66	0.112783		3477.66	0.141118		3477.66	0.135972
3479.58	0.137826		3479.58	0.111772		3479.58	0.140595		3479.58	0.135168
3481.51	0.136409		3481.51	0.110769		3481.51	0.139269		3481.51	0.133855
3483.44	0.135301		3483.44	0.109635		3483.44	0.137712		3483.44	0.132756
3485.37	0.134343		3485.37	0.108794		3485.37	0.136676		3485.37	0.132126
3487.3	0.133		3487.3	0.107824		3487.3	0.135578		3487.3	0.130982
3489.23	0.131773		3489.23	0.106772		3489.23	0.134366		3489.23	0.129825
3491.16	0.130389		3491.16	0.105701		3491.16	0.133074		3491.16	0.128645
3493.09	0.128883		3493.09	0.104548		3493.09	0.132101		3493.09	0.127535
3495.01	0.127507		3495.01	0.103306		3495.01	0.131085		3495.01	0.126649
3496.94	0.126079		3496.94	0.102196		3496.94	0.129831		3496.94	0.125677
3498.87	0.124917		3498.87	0.101126		3498.87	0.128885		3498.87	0.124775
3500.8	0.1237		3500.8	0.100081		3500.8	0.128384		3500.8	0.124143
3502.73	0.121945		3502.73	0.098949		3502.73	0.126774		3502.73	0.122946
3504.66	0.120409		3504.66	0.097937		3504.66	0.125197		3504.66	0.121664
3506.59	0.119533		3506.59	0.097121		3506.59	0.12447		3506.59	0.120838
3508.52	0.118389		3508.52	0.096101		3508.52	0.123193		3508.52	0.119608
3510.45	0.116713		3510.45	0.094599		3510.45	0.121351		3510.45	0.118107
3512.37	0.11539		3512.37	0.093529		3512.37	0.120002		3512.37	0.117002
3514.3	0.114203		3514.3	0.092613		3514.3	0.118862		3514.3	0.115842
3516.23	0.112826		3516.23	0.09138		3516.23	0.117501		3516.23	0.114751
3518.16	0.111173		3518.16	0.089964		3518.16	0.116442		3518.16	0.113753
3520.09	0.109936		3520.09	0.088679		3520.09	0.116148		3520.09	0.113174
3522.02	0.108604		3522.02	0.087274		3522.02	0.11532		3522.02	0.112347
3523.95	0.107246		3523.95	0.086226		3523.95	0.113585		3523.95	0.110979
3525.88	0.105748		3525.88	0.085467		3525.88	0.112107		3525.88	0.109789
3527.8	0.103883		3527.8	0.084343		3527.8	0.110554		3527.8	0.10849
3529.73	0.102443		3529.73	0.083083		3529.73	0.108731		3529.73	0.106954
3531.66	0.101297		3531.66	0.081799		3531.66	0.106961		3531.66	0.105464
3533.59	0.09988		3533.59	0.080481		3533.59	0.105667		3533.59	0.104153
3535.52	0.098116		3535.52	0.079227		3535.52	0.104404		3535.52	0.103
3537.45	0.096519		3537.45	0.077692		3537.45	0.102884		3537.45	0.101781
3539.38	0.095363		3539.38	0.076312		3539.38	0.101914		3539.38	0.100867
3541.31	0.094201		3541.31	0.075061		3541.31	0.101118		3541.31	0.099954
3543.23	0.092754		3543.23	0.073848		3543.23	0.100346		3543.23	0.099032
3545.16	0.090735		3545.16	0.072591		3545.16	0.098638		3545.16	0.097587
3547.09	0.089036		3547.09	0.071302		3547.09	0.096277		3547.09	0.095793
3549.02	0.087951		3549.02	0.070021		3549.02	0.094917		3549.02	0.094652
3550.95	0.086705		3550.95	0.069104		3550.95	0.093862		3550.95	0.093622
3552.88	0.084818		3552.88	0.067961		3552.88	0.091817		3552.88	0.091963
3554.81	0.08326		3554.81	0.066332		3554.81	0.090209		3554.81	0.090454
3556.74	0.081947		3556.74	0.064975		3556.74	0.088929		3556.74	0.088967
3558.67	0.080789		3558.67	0.064065		3558.67	0.087894		3558.67	0.088119
3560.59	0.079263		3560.59	0.062798		3560.59	0.087008		3560.59	0.087515
3562.52	0.077958		3562.52	0.061146		3562.52	0.086594		3562.52	0.0869
3564.45	0.076844		3564.45	0.059752		3564.45	0.086419		3564.45	0.086241
3566.38	0.074095		3566.38	0.059126		3566.38	0.084035		3566.38	0.084245
3568.31	0.071826		3568.31	0.058362		3568.31	0.080341		3568.31	0.081565
3570.24	0.071378		3570.24	0.057139		3570.24	0.079068		3570.24	0.080741
3572.17	0.070743		3572.17	0.055844		3572.17	0.078281		3572.17	0.080161
3574.1	0.069421		3574.1	0.054591		3574.1	0.077114		3574.1	0.078981
3576.02	0.067617		3576.02	0.053134		3576.02	0.075703		3576.02	0.077132
3577.95	0.066322		3577.95	0.051858		3577.95	0.074482		3577.95	0.075429
3579.88	0.065159		3579.88	0.050883		3579.88	0.073205		3579.88	0.074429
3581.81	0.064117		3581.81	0.04973		3581.81	0.072215		3581.81	0.073824
3583.74	0.063436		3583.74	0.048516		3583.74	0.071667		3583.74	0.072975
3585.67	0.061857		3585.67	0.047561		3585.67	0.071299		3585.67	0.072152
3587.6	0.058932		3587.6	0.047036		3587.6	0.068322		3587.6	0.070148
3589.53	0.057915		3589.53	0.046124		3589.53	0.066457		3589.53	0.068741
3591.46	0.057845		3591.46	0.044786		3591.46	0.066396		3591.46	0.068176
3593.38	0.056691		3593.38	0.0436		3593.38	0.065656		3593.38	0.067431
3595.31	0.054586		3595.31	0.042085		3595.31	0.064055		3595.31	0.066113
3597.24	0.05308		3597.24	0.04061		3597.24	0.062719		3597.24	0.06448
3599.17	0.051897		3599.17	0.03953		3599.17	0.06111		3599.17	0.062851
3601.1	0.05082		3601.1	0.039068		3601.1	0.059387		3601.1	0.061539
3603.03	0.050147		3603.03	0.037874		3603.03	0.058712		3603.03	0.060704
3604.96	0.049603		3604.96	0.036375		3604.96	0.058781		3604.96	0.060409
3606.89	0.047515		3606.89	0.035228		3606.89	0.057386		3606.89	0.059366
3608.81	0.045448		3608.81	0.034204		3608.81	0.054703		3608.81	0.057428
3610.74	0.044325		3610.74	0.033076		3610.74	0.053656		3610.74	0.056459
3612.67	0.042752		3612.67	0.032194		3612.67	0.052622		3612.67	0.055729
3614.6	0.041695		3614.6	0.031214		3614.6	0.051432		3614.6	0.054739
3616.53	0.041231		3616.53	0.02984		3616.53	0.050909		3616.53	0.053603
3618.46	0.038905		3618.46	0.029166		3618.46	0.048546		3618.46	0.051268
3620.39	0.03757		3620.39	0.029215		3620.39	0.046977		3620.39	0.050257
3622.32	0.037414		3622.32	0.027987		3622.32	0.047094		3622.32	0.05001
3624.25	0.037245		3624.25	0.026083		3624.25	0.047328		3624.25	0.049868
3626.17	0.036581		3626.17	0.024128		3626.17	0.048053		3626.17	0.050461
3628.1	0.033154		3628.1	0.023584		3628.1	0.046333		3628.1	0.049412
3630.03	0.030738		3630.03	0.023801		3630.03	0.041916		3630.03	0.046084
3631.96	0.031049		3631.96	0.022936		3631.96	0.041131		3631.96	0.045161
3633.89	0.030468		3633.89	0.021977		3633.89	0.039755		3633.89	0.04401
3635.82	0.029307		3635.82	0.020652		3635.82	0.03826		3635.82	0.042564
3637.75	0.027643		3637.75	0.019086		3637.75	0.037139		3637.75	0.040972
3639.68	0.026333		3639.68	0.017919		3639.68	0.036003		3639.68	0.039591
3641.6	0.025305		3641.6	0.016806		3641.6	0.035516		3641.6	0.03898
3643.53	0.024641		3643.53	0.015192		3643.53	0.035257		3643.53	0.038226
3645.46	0.023771		3645.46	0.013156		3645.46	0.035062		3645.46	0.03738
3647.39	0.021547		3647.39	0.012033		3647.39	0.033947		3647.39	0.036955
3649.32	0.018139		3649.32	0.012425		3649.32	0.030871		3649.32	0.03561
3651.25	0.017167		3651.25	0.012643		3651.25	0.028444		3651.25	0.033946
3653.18	0.017659		3653.18	0.011055		3653.18	0.028241		3653.18	0.033331
3655.11	0.016664		3655.11	0.009684		3655.11	0.027853		3655.11	0.03307
3657.04	0.014965		3657.04	0.009099		3657.04	0.025782		3657.04	0.031273
3658.96	0.014294		3658.96	0.007984		3658.96	0.024819		3658.96	0.029698
3660.89	0.013795		3660.89	0.006978		3660.89	0.023865		3660.89	0.028352
3662.82	0.013231		3662.82	0.006191		3662.82	0.022816		3662.82	0.027328
3664.75	0.012232		3664.75	0.004811		3664.75	0.022394		3664.75	0.02627
3666.68	0.011024		3666.68	0.002518		3666.68	0.022528		3666.68	0.025615
3668.61	0.008737		3668.61	0.001305		3668.61	0.02168		3668.61	0.02538
3670.54	0.006949		3670.54	0.00199		3670.54	0.019694		3670.54	0.024653
3672.47	0.007263		3672.47	0.000337		3672.47	0.019986		3672.47	0.02427
3674.39	0.006226		3674.39	-0.000142		3674.39	0.019144		3674.39	0.024156
3676.32	0.004657		3676.32	0.001617		3676.32	0.015775		3676.32	0.021989
3678.25	0.004294		3678.25	0.000797		3678.25	0.016068		3678.25	0.020975
3680.18	0.004009		3680.18	0.000174		3680.18	0.015957		3680.18	0.020345
3682.11	0.004076		3682.11	-0.000581		3682.11	0.01613		3682.11	0.020146
3684.04	0.003757		3684.04	-0.00228		3684.04	0.016959		3684.04	0.020418
3685.97	0.002704		3685.97	-0.004327		3685.97	0.017419		3685.97	0.020344
3687.9	0.000999		3687.9	-0.00443		3687.9	0.016371		3687.9	0.020076
3689.83	0.000287		3689.83	-0.002588		3689.83	0.014077		3689.83	0.018861
3691.75	0.000899		3691.75	-0.001778		3691.75	0.013051		3691.75	0.017827
3693.68	0.001575		3693.68	-0.002082		3693.68	0.013218		3693.68	0.017806
3695.61	0.001536		3695.61	-0.002653		3695.61	0.013637		3695.61	0.018121
3697.54	0.001149		3697.54	-0.003766		3697.54	0.013764		3697.54	0.017706
3699.47	0.000341		3699.47	-0.005054		3699.47	0.013479		3699.47	0.016753
3701.4	-0.000454		3701.4	-0.004832		3701.4	0.012508		3701.4	0.01607
3703.33	-0.000254		3703.33	-0.004399		3703.33	0.012217		3703.33	0.016035
3705.26	0.000131		3705.26	-0.00503		3705.26	0.012746		3705.26	0.01616
3707.18	-0.000152		3707.18	-0.006072		3707.18	0.012846		3707.18	0.015947
3709.11	-0.001323		3709.11	-0.006881		3709.11	0.012592		3709.11	0.016184
3711.04	-0.002811		3711.04	-0.006161		3711.04	0.01142		3711.04	0.015978
3712.97	-0.00255		3712.97	-0.00484		3712.97	0.010191		3712.97	0.015049
3714.9	-0.001875		3714.9	-0.00502		3714.9	0.01036		3714.9	0.01474
3716.83	-0.001667		3716.83	-0.00571		3716.83	0.011272		3716.83	0.014994
3718.76	-0.001597		3718.76	-0.006248		3718.76	0.012097		3718.76	0.01539
3720.69	-0.001674		3720.69	-0.006427		3720.69	0.012256		3720.69	0.015098
3722.61	-0.001683		3722.61	-0.006053		3722.61	0.011467		3722.61	0.014081
3724.54	-0.001457		3724.54	-0.005405		3724.54	0.011063		3724.54	0.013764
3726.47	-0.001628		3726.47	-0.004819		3726.47	0.011201		3726.47	0.014035
3728.4	-0.00189		3728.4	-0.005668		3728.4	0.011798		3728.4	0.014308
3730.33	-0.001777		3730.33	-0.007388		3730.33	0.012271		3730.33	0.014594
3732.26	-0.002243		3732.26	-0.008305		3732.26	0.011476		3732.26	0.014275
3734.19	-0.003176		3734.19	-0.007819		3734.19	0.010977		3734.19	0.014052
3736.12	-0.00323		3736.12	-0.005791		3736.12	0.009665		3736.12	0.013894
3738.05	-0.003043		3738.05	-0.005963		3738.05	0.008638		3738.05	0.012963
3739.97	-0.002618		3739.97	-0.007353		3739.97	0.009478		3739.97	0.012814
3741.9	-0.002933		3741.9	-0.009172		3741.9	0.011107		3741.9	0.013489
3743.83	-0.004489		3743.83	-0.008675		3743.83	0.011545		3743.83	0.014857
3745.76	-0.005046		3745.76	-0.00815		3745.76	0.010256		3745.76	0.014196
3747.69	-0.005178		3747.69	-0.009854		3747.69	0.010259		3747.69	0.013617
3749.62	-0.005798		3749.62	-0.009113		3749.62	0.009535		3749.62	0.014239
3751.55	-0.005312		3751.55	-0.00685		3751.55	0.008885		3751.55	0.015098
3753.48	-0.004632		3753.48	-0.006905		3753.48	0.008909		3753.48	0.014512
3755.4	-0.004253		3755.4	-0.008102		3755.4	0.009488		3755.4	0.013959
3757.33	-0.004464		3757.33	-0.0085		3757.33	0.009712		3757.33	0.014034
3759.26	-0.004919		3759.26	-0.008165		3759.26	0.009359		3759.26	0.014049
3761.19	-0.004857		3761.19	-0.008066		3761.19	0.00917		3761.19	0.013816
3763.12	-0.004602		3763.12	-0.008815		3763.12	0.009736		3763.12	0.013894
3765.05	-0.004282		3765.05	-0.008749		3765.05	0.009512		3765.05	0.013867
3766.98	-0.004474		3766.98	-0.009014		3766.98	0.009093		3766.98	0.013358
3768.91	-0.004954		3768.91	-0.008689		3768.91	0.008828		3768.91	0.013118
3770.84	-0.004401		3770.84	-0.007471		3770.84	0.008159		3770.84	0.013157
3772.76	-0.003942		3772.76	-0.007645		3772.76	0.008445		3772.76	0.013068
3774.69	-0.003817		3774.69	-0.008378		3774.69	0.00893		3774.69	0.012951
3776.62	-0.004127		3776.62	-0.009238		3776.62	0.009468		3776.62	0.013405
3778.55	-0.004971		3778.55	-0.009322		3778.55	0.009432		3778.55	0.013766
3780.48	-0.005095		3780.48	-0.008795		3780.48	0.00846		3780.48	0.013101
3782.41	-0.004625		3782.41	-0.008946		3782.41	0.008519		3782.41	0.012927
3784.34	-0.004578		3784.34	-0.00845		3784.34	0.008261		3784.34	0.012917
3786.27	-0.004419		3786.27	-0.008045		3786.27	0.008		3786.27	0.012589
3788.19	-0.00418		3788.19	-0.008369		3788.19	0.008034		3788.19	0.012338
3790.12	-0.004283		3790.12	-0.008674		3790.12	0.007651		3790.12	0.011853
3792.05	-0.004128		3792.05	-0.009129		3792.05	0.007891		3792.05	0.011676
3793.98	-0.004256		3793.98	-0.009903		3793.98	0.008525		3793.98	0.011818
3795.91	-0.004927		3795.91	-0.010104		3795.91	0.008157		3795.91	0.011823
3797.84	-0.004978		3797.84	-0.010426		3797.84	0.008294		3797.84	0.01228
3799.77	-0.005669		3799.77	-0.0109		3799.77	0.008983		3799.77	0.013461
3801.7	-0.006034		3801.7	-0.008762		3801.7	0.00784		3801.7	0.01375
3803.63	-0.00524		3803.63	-0.008816		3803.63	0.007562		3803.63	0.012914
3805.55	-0.005352		3805.55	-0.009264		3805.55	0.00772		3805.55	0.012533
3807.48	-0.005383		3807.48	-0.007785		3807.48	0.006918		3807.48	0.012378
3809.41	-0.005038		3809.41	-0.008148		3809.41	0.007456		3809.41	0.012145
3811.34	-0.004918		3811.34	-0.00946		3811.34	0.008227		3811.34	0.011839
3813.27	-0.004998		3813.27	-0.010725		3813.27	0.008959		3813.27	0.012313
3815.2	-0.005871		3815.2	-0.010602		3815.2	0.009149		3815.2	0.013308
3817.13	-0.006009		3817.13	-0.010499		3817.13	0.008323		3817.13	0.012618
3819.06	-0.006121		3819.06	-0.011352		3819.06	0.008605		3819.06	0.012544
3820.98	-0.00655		3820.98	-0.008784		3820.98	0.007457		3820.98	0.013111
3822.91	-0.005615		3822.91	-0.008009		3822.91	0.007293		3822.91	0.012743
3824.84	-0.005176		3824.84	-0.008797		3824.84	0.008029		3824.84	0.012483
3826.77	-0.00514		3826.77	-0.008801		3826.77	0.007604		3826.77	0.011945
3828.7	-0.005074		3828.7	-0.009714		3828.7	0.008233		3828.7	0.012156
3830.63	-0.005696		3830.63	-0.010676		3830.63	0.008739		3830.63	0.012405
3832.56	-0.006097		3832.56	-0.010776		3832.56	0.008315		3832.56	0.012256
3834.49	-0.00566		3834.49	-0.011383		3834.49	0.008959		3834.49	0.01278
3836.42	-0.00561		3836.42	-0.011398		3836.42	0.009108		3836.42	0.013394
3838.34	-0.005569		3838.34	-0.009852		3838.34	0.007916		3838.34	0.013295
3840.27	-0.005505		3840.27	-0.008875		3840.27	0.007034		3840.27	0.012308
3842.2	-0.005467		3842.2	-0.008724		3842.2	0.006855		3842.2	0.011322
3844.13	-0.005294		3844.13	-0.008417		3844.13	0.007352		3844.13	0.011535
3846.06	-0.005254		3846.06	-0.009205		3846.06	0.008346		3846.06	0.012446
3847.99	-0.005197		3847.99	-0.010775		3847.99	0.009438		3847.99	0.012937
3849.92	-0.005453		3849.92	-0.012736		3849.92	0.010186		3849.92	0.012873
3851.85	-0.006873		3851.85	-0.012905		3851.85	0.009864		3851.85	0.013231
3853.77	-0.007225		3853.77	-0.00854		3853.77	0.006855		3853.77	0.012663
3855.7	-0.005784		3855.7	-0.007682		3855.7	0.006447		3855.7	0.012126
3857.63	-0.004845		3857.63	-0.008391		3857.63	0.007126		3857.63	0.012041
3859.56	-0.004746		3859.56	-0.009603		3859.56	0.008164		3859.56	0.012197
3861.49	-0.005129		3861.49	-0.010608		3861.49	0.00931		3861.49	0.012855
3863.42	-0.006354		3863.42	-0.010519		3863.42	0.009227		3863.42	0.012922
3865.35	-0.006185		3865.35	-0.009834		3865.35	0.008672		3865.35	0.012768
3867.28	-0.005695		3867.28	-0.010223		3867.28	0.009025		3867.28	0.012902
3869.2	-0.005963		3869.2	-0.009369		3869.2	0.008561		3869.2	0.013095
3871.13	-0.005655		3871.13	-0.008586		3871.13	0.007955		3871.13	0.012887
3873.06	-0.005731		3873.06	-0.008892		3873.06	0.008442		3873.06	0.013017
3874.99	-0.0057		3874.99	-0.008486		3874.99	0.007681		3874.99	0.01236
3876.92	-0.004993		3876.92	-0.009632		3876.92	0.00874		3876.92	0.01262
3878.85	-0.00548		3878.85	-0.010221		3878.85	0.00978		3878.85	0.01326
3880.78	-0.005949		3880.78	-0.009323		3880.78	0.008725		3880.78	0.012781
3882.71	-0.005377		3882.71	-0.009875		3882.71	0.008874		3882.71	0.012717
3884.64	-0.005484		3884.64	-0.009519		3884.64	0.008866		3884.64	0.013324
3886.56	-0.005262		3886.56	-0.008315		3886.56	0.007796		3886.56	0.012924
3888.49	-0.004913		3888.49	-0.009506		3888.49	0.008421		3888.49	0.012475
3890.42	-0.005431		3890.42	-0.009606		3890.42	0.008374		3890.42	0.012515
3892.35	-0.005619		3892.35	-0.008455		3892.35	0.007695		3892.35	0.012373
3894.28	-0.005395		3894.28	-0.008982		3894.28	0.008291		3894.28	0.012274
3896.21	-0.00533		3896.21	-0.010203		3896.21	0.009187		3896.21	0.012472
3898.14	-0.005306		3898.14	-0.010506		3898.14	0.009975		3898.14	0.013455
3900.07	-0.005491		3900.07	-0.010172		3900.07	0.010341		3900.07	0.014211
3901.99	-0.006034		3901.99	-0.00974		3901.99	0.009755		3901.99	0.013886
3903.92	-0.00614		3903.92	-0.008263		3903.92	0.008277		3903.92	0.013232
3905.85	-0.005549		3905.85	-0.007655		3905.85	0.007609		3905.85	0.012821
3907.78	-0.005037		3907.78	-0.008255		3907.78	0.00808		3907.78	0.012832
3909.71	-0.004997		3909.71	-0.008868		3909.71	0.008484		3909.71	0.01296
3911.64	-0.005225		3911.64	-0.009329		3911.64	0.008777		3911.64	0.012987
3913.57	-0.005286		3913.57	-0.009941		3913.57	0.009143		3913.57	0.012903
3915.5	-0.005308		3915.5	-0.010063		3915.5	0.009211		3915.5	0.013097
3917.43	-0.005339		3917.43	-0.009323		3917.43	0.008674		3917.43	0.013055
3919.35	-0.005285		3919.35	-0.008904		3919.35	0.008583		3919.35	0.012798
3921.28	-0.005163		3921.28	-0.009062		3921.28	0.008627		3921.28	0.012614
3923.21	-0.005262		3923.21	-0.009153		3923.21	0.008809		3923.21	0.012926
3925.14	-0.005467		3925.14	-0.008691		3925.14	0.008696		3925.14	0.013303
3927.07	-0.005452		3927.07	-0.009294		3927.07	0.008713		3927.07	0.013088
3929	-0.005248		3929	-0.009702		3929	0.008921		3929	0.012959
3930.93	-0.00521		3930.93	-0.00909		3930.93	0.008715		3930.93	0.012964
3932.86	-0.005189		3932.86	-0.008675		3932.86	0.008534		3932.86	0.01302
3934.78	-0.005278		3934.78	-0.008931		3934.78	0.008387		3934.78	0.012787
3936.71	-0.005325		3936.71	-0.009061		3936.71	0.008375		3936.71	0.012737
3938.64	-0.005211		3938.64	-0.0092		3938.64	0.008539		3938.64	0.012942
3940.57	-0.005135		3940.57	-0.009394		3940.57	0.009123		3940.57	0.013183
3942.5	-0.005391		3942.5	-0.009047		3942.5	0.009158		3942.5	0.0132
3944.43	-0.005412		3944.43	-0.009097		3944.43	0.008833		3944.43	0.013019
3946.36	-0.005104		3946.36	-0.009251		3946.36	0.008934		3946.36	0.012974
3948.29	-0.004998		3948.29	-0.008771		3948.29	0.008921		3948.29	0.013169
3950.22	-0.005226		3950.22	-0.008702		3950.22	0.00875		3950.22	0.013308
3952.14	-0.005408		3952.14	-0.009032		3952.14	0.008599		3952.14	0.013064
3954.07	-0.005352		3954.07	-0.009058		3954.07	0.00859		3954.07	0.012981
3956	-0.005278		3956	-0.008989		3956	0.00884		3956	0.013104
3957.93	-0.005294		3957.93	-0.009215		3957.93	0.008882		3957.93	0.013138
3959.86	-0.005286		3959.86	-0.009357		3959.86	0.008793		3959.86	0.012966
3961.79	-0.005234		3961.79	-0.008913		3961.79	0.008677		3961.79	0.012872
3963.72	-0.005219		3963.72	-0.008787		3963.72	0.008649		3963.72	0.012925
3965.65	-0.005188		3965.65	-0.009169		3965.65	0.008744		3965.65	0.01296
3967.57	-0.005193		3967.57	-0.009112		3967.57	0.008788		3967.57	0.01299
3969.5	-0.005302		3969.5	-0.00894		3969.5	0.008857		3969.5	0.013052
3971.43	-0.005565		3971.43	-0.008906		3971.43	0.008883		3971.43	0.013139
3973.36	-0.005679		3973.36	-0.008864		3973.36	0.008801		3973.36	0.013208
3975.29	-0.005448		3975.29	-0.008711		3975.29	0.008636		3975.29	0.01318
3977.22	-0.005454		3977.22	-0.008973		3977.22	0.00853		3977.22	0.013083
3979.15	-0.005532		3979.15	-0.009331		3979.15	0.008593		3979.15	0.013064
3981.08	-0.005437		3981.08	-0.009249		3981.08	0.008729		3981.08	0.013184
3983.01	-0.005449		3983.01	-0.009049		3983.01	0.008708		3983.01	0.013193
3984.93	-0.005427		3984.93	-0.009008		3984.93	0.008607		3984.93	0.013037
3986.86	-0.005264		3986.86	-0.009055		3986.86	0.008738		3986.86	0.013068
3988.79	-0.005394		3988.79	-0.008948		3988.79	0.008762		3988.79	0.013129
3990.72	-0.005393		3990.72	-0.008802		3990.72	0.008592		3990.72	0.012974
3992.65	-0.005297		3992.65	-0.00896		3992.65	0.00866		3992.65	0.012952
3994.58	-0.005296		3994.58	-0.009059		3994.58	0.008653		3994.58	0.013058
3996.51	-0.005308		3996.51	-0.00921		3996.51	0.008564		3996.51	0.013025
3998.44	-0.005336		3998.44	-0.009154		3998.44	0.008706		3998.44	0.013127
4000.36	-0.005413		4000.36	-0.009079		4000.36	0.008872		4000.36	0.013233
