# Supplementary material for: Insect-derived polymer hydrogel based on fibroin matrix from whole silkworm larvae
Source: PLoS One. 2025 Nov 7;20(11):e0335864. doi: 10.1371/journal.pone.0335864 (PMC12594361; doi:10.1371/journal.pone.0335864)
Supplement: S4 File — (XLSX) [file pone.0335864.s007.xlsx]

## Sheet: S4_File
S4_File. WAXS analysis data in Fig. 5c
Cocoon-A			B100rw-A			B100rw-B			B100rw-C
q / nm-1	Intensity / a.u.		q / nm-1	Intensity / a.u.		q / nm-1	Intensity / a.u.		q / nm-1	Intensity / a.u.
5.0243	194.59		5.0243	101.73		5.0243	506.46		5.0243	12.81
5.0619	196.49		5.0619	100.84		5.0619	507.97		5.0619	14.553
5.0996	196.81		5.0996	102.29		5.0996	510.31		5.0996	14.972
5.1372	197.24		5.1372	102.57		5.1372	513.76		5.1372	15.862
5.1748	200.17		5.1748	102.45		5.1748	517.81		5.1748	17.962
5.2125	202.3		5.2125	104.41		5.2125	524.38		5.2125	19.815
5.2501	204.07		5.2501	104.49		5.2501	528.05		5.2501	20.789
5.2878	206.56		5.2878	107.31		5.2878	532.96		5.2878	21.881
5.3254	207.42		5.3254	105.13		5.3254	537.19		5.3254	21.347
5.363	209.83		5.363	107.16		5.363	539.55		5.363	24.946
5.4007	211		5.4007	107.05		5.4007	545.1		5.4007	25.305
5.4383	213.42		5.4383	109.1		5.4383	548.25		5.4383	25.422
5.4759	215.42		5.4759	108.99		5.4759	554.26		5.4759	27.756
5.5136	218.54		5.5136	109.06		5.5136	560.88		5.5136	29.418
5.5512	220.19		5.5512	109.7		5.5512	563.35		5.5512	31.05
5.5888	221.41		5.5888	111.5		5.5888	566.51		5.5888	31.377
5.6265	223.85		5.6265	112.47		5.6265	570.64		5.6265	32.945
5.6641	224.95		5.6641	113.98		5.6641	575.77		5.6641	34.916
5.7017	229.97		5.7017	114.63		5.7017	582.04		5.7017	38.361
5.7394	231.86		5.7394	113.7		5.7394	587.12		5.7394	40.276
5.777	233.96		5.777	116.26		5.777	590.28		5.777	39.814
5.8146	233.97		5.8146	116.51		5.8146	592.08		5.8146	40.333
5.8523	234.67		5.8523	116.74		5.8523	596.73		5.8523	42.844
5.8899	237.78		5.8899	117.67		5.8899	599.7		5.8899	43.2
5.9275	241.53		5.9275	116.02		5.9275	604.14		5.9275	44.782
5.9652	239.93		5.9652	115.09		5.9652	607.62		5.9652	43.022
6.0028	243.13		6.0028	117.23		6.0028	612.61		6.0028	46.326
6.0405	245.19		6.0405	118.95		6.0405	616.88		6.0405	49.137
6.0781	247.02		6.0781	118.94		6.0781	619.96		6.0781	50.532
6.1157	247.64		6.1157	120.37		6.1157	622.06		6.1157	51.924
6.1534	249.32		6.1534	122.83		6.1534	626.49		6.1534	51.742
6.191	250.26		6.191	122.42		6.191	628.47		6.191	52.665
6.2286	251.59		6.2286	122.06		6.2286	631.04		6.2286	54.867
6.2663	251.92		6.2663	121.99		6.2663	633.4		6.2663	54.354
6.3039	256.25		6.3039	123.87		6.3039	636.2		6.3039	55.283
6.3415	256.87		6.3415	125.05		6.3415	640.88		6.3415	55.33
6.3792	256.53		6.3792	124.12		6.3792	642.94		6.3792	56.475
6.4168	259.4		6.4168	125.19		6.4168	643.54		6.4168	57.555
6.4544	259.56		6.4544	126.91		6.4544	646.59		6.4544	57.401
6.4921	259.75		6.4921	127.23		6.4921	648.27		6.4921	58.805
6.5297	262.81		6.5297	126.79		6.5297	648.83		6.5297	60.162
6.5673	261.17		6.5673	126.92		6.5673	650.44		6.5673	59.032
6.605	262.87		6.605	126.39		6.605	651.91		6.605	61.64
6.6426	263.88		6.6426	128.72		6.6426	652.67		6.6426	60.22
6.6803	263.71		6.6803	128.01		6.6803	653.12		6.6803	61.508
6.7179	263.99		6.7179	129.34		6.7179	656.47		6.7179	61.826
6.7555	264.99		6.7555	130.37		6.7555	656.77		6.7555	61.066
6.7932	264.86		6.7932	128.89		6.7932	657.15		6.7932	58.706
6.8308	265.32		6.8308	128.87		6.8308	657.66		6.8308	60.538
6.8684	264.81		6.8684	127.33		6.8684	658.38		6.8684	61.057
6.9061	264.66		6.9061	127.43		6.9061	655.1		6.9061	59.401
6.9437	264.76		6.9437	129.13		6.9437	656.47		6.9437	60.596
6.9813	266.37		6.9813	129.93		6.9813	658.92		6.9813	61.883
7.019	267.59		7.019	129.21		7.019	658.16		7.019	61.02
7.0566	264.18		7.0566	128.28		7.0566	657.08		7.0566	59.306
7.0942	263.55		7.0942	127.68		7.0942	655.28		7.0942	59.925
7.1319	263.13		7.1319	126.14		7.1319	654.47		7.1319	59.087
7.1695	263.15		7.1695	127.52		7.1695	654.81		7.1695	58.597
7.2071	263.12		7.2071	127.14		7.2071	655.1		7.2071	57.434
7.2448	261.69		7.2448	126.35		7.2448	654.3		7.2448	55.44
7.2824	261.27		7.2824	126.7		7.2824	653.95		7.2824	55.172
7.3201	261.97		7.3201	127.28		7.3201	652.38		7.3201	55.821
7.3577	262.26		7.3577	126.16		7.3577	652.86		7.3577	54.966
7.3953	260.61		7.3953	126.73		7.3953	651.65		7.3953	53.586
7.433	259.93		7.433	125.75		7.433	651.9		7.433	53.117
7.4706	259.63		7.4706	125.53		7.4706	651.61		7.4706	54.44
7.5082	258.77		7.5082	124.35		7.5082	650.21		7.5082	53.491
7.5459	260.09		7.5459	127.46		7.5459	650.28		7.5459	52.832
7.5835	259.73		7.5835	127.14		7.5835	650.71		7.5835	53.157
7.6211	259.79		7.6211	127.49		7.6211	650.09		7.6211	54.578
7.6588	258.7		7.6588	125.7		7.6588	648.8		7.6588	51.329
7.6964	259.11		7.6964	125.85		7.6964	649.84		7.6964	51.081
7.734	258.49		7.734	127.7		7.734	650.71		7.734	50.7
7.7717	258.44		7.7717	127.88		7.7717	648.6		7.7717	51.841
7.8093	256.83		7.8093	126.83		7.8093	649.47		7.8093	52.062
7.8469	256.4		7.8469	126.16		7.8469	648.59		7.8469	50.135
7.8846	257.41		7.8846	126.67		7.8846	644.75		7.8846	47.772
7.9222	258.86		7.9222	127.69		7.9222	648.61		7.9222	47.727
7.9599	256.34		7.9599	125.66		7.9599	648.78		7.9599	48.109
7.9975	258.04		7.9975	126.79		7.9975	651.19		7.9975	50.704
8.0351	257.64		8.0351	125.61		8.0351	651.42		8.0351	49.68
8.0728	256.41		8.0728	125.54		8.0728	650.8		8.0728	46.385
8.1104	259.41		8.1104	126.81		8.1104	651.83		8.1104	48.267
8.148	258.46		8.148	126.37		8.148	652.51		8.148	48.402
8.1857	260.04		8.1857	126.73		8.1857	652.91		8.1857	47.962
8.2233	260.9		8.2233	126.45		8.2233	654.54		8.2233	48.057
8.2609	260.86		8.2609	128.17		8.2609	654.25		8.2609	48.563
8.2986	260.06		8.2986	127.89		8.2986	656.41		8.2986	48
8.3362	259.33		8.3362	127.59		8.3362	656.17		8.3362	47.881
8.3738	260.41		8.3738	128.57		8.3738	656.4		8.3738	46.548
8.4115	261.25		8.4115	129.86		8.4115	658.67		8.4115	47.343
8.4491	260.21		8.4491	127.62		8.4491	659.24		8.4491	47.437
8.4867	262.12		8.4867	129.24		8.4867	662.75		8.4867	46.96
8.5244	263.14		8.5244	129.23		8.5244	663.23		8.5244	46.366
8.562	262.73		8.562	129.51		8.562	663.84		8.562	46.682
8.5997	263.16		8.5997	128.81		8.5997	665.24		8.5997	46.888
8.6373	264.72		8.6373	130.64		8.6373	666.9		8.6373	47.787
8.6749	265.79		8.6749	130.66		8.6749	667.85		8.6749	48.105
8.7126	266.78		8.7126	130.91		8.7126	672.15		8.7126	47.704
8.7502	267.94		8.7502	130.67		8.7502	673.08		8.7502	48.719
8.7878	269.75		8.7878	131.03		8.7878	676.75		8.7878	48.168
8.8255	269.92		8.8255	131.75		8.8255	677.37		8.8255	47.834
8.8631	269.76		8.8631	131.29		8.8631	678.72		8.8631	47.023
8.9007	271.83		8.9007	134.08		8.9007	682.5		8.9007	48.295
8.9384	273.15		8.9384	134.46		8.9384	683.61		8.9384	48.634
8.976	273.23		8.976	135.53		8.976	685.23		8.976	50.228
9.0136	274.36		9.0136	134.59		9.0136	686.61		9.0136	48.059
9.0513	274.47		9.0513	133.99		9.0513	691.48		9.0513	48.149
9.0889	278.62		9.0889	134.37		9.0889	694.15		9.0889	51.163
9.1265	280.24		9.1265	136		9.1265	697.54		9.1265	51.91
9.1642	281.31		9.1642	137.06		9.1642	699.9		9.1642	52.344
9.2018	282.94		9.2018	137.47		9.2018	702.62		9.2018	52.636
9.2394	282.96		9.2394	137.1		9.2394	705.75		9.2394	52.116
9.2771	284.43		9.2771	137.99		9.2771	708.3		9.2771	52.398
9.3147	285.91		9.3147	140.04		9.3147	711.92		9.3147	52.749
9.3524	287.09		9.3524	139.77		9.3524	715.71		9.3524	52.973
9.39	289.09		9.39	139.11		9.39	717.54		9.39	55.673
9.4276	290.2		9.4276	141.68		9.4276	721.88		9.4276	56.532
9.4653	290.29		9.4653	142.04		9.4653	724.49		9.4653	56.041
9.5029	291.1		9.5029	142.69		9.5029	725.46		9.5029	55.668
9.5405	293.16		9.5405	142.32		9.5405	729.21		9.5405	56.098
9.5782	297.32		9.5782	144.58		9.5782	734.97		9.5782	59.505
9.6158	299.34		9.6158	143.95		9.6158	739.53		9.6158	59.249
9.6534	299.98		9.6534	145.11		9.6534	742.59		9.6534	60.092
9.6911	301.23		9.6911	144.03		9.6911	745.42		9.6911	58.452
9.7287	303.66		9.7287	146.1		9.7287	747.68		9.7287	60.477
9.7663	305.34		9.7663	148.11		9.7663	754.38		9.7663	61.543
9.804	307.26		9.804	148.64		9.804	761.4		9.804	62.417
9.8416	307.58		9.8416	149.83		9.8416	764.38		9.8416	62.985
9.8792	308.84		9.8792	149.72		9.8792	766.81		9.8792	63.622
9.9169	312.33		9.9169	152.29		9.9169	772.5		9.9169	66.434
9.9545	314.57		9.9545	152.9		9.9545	777.23		9.9545	66.378
9.9922	314.72		9.9922	151.38		9.9922	783.03		9.9922	66.851
10.03	317.69		10.03	153.35		10.03	788.96		10.03	68.719
10.067	319.47		10.067	153.13		10.067	790.47		10.067	69.67
10.105	321.38		10.105	155.64		10.105	798.12		10.105	71.67
10.143	323.83		10.143	157.94		10.143	802.15		10.143	71.656
10.18	324.76		10.18	156.84		10.18	808.65		10.18	72.854
10.218	329.33		10.218	157.29		10.218	813.29		10.218	74.734
10.256	329.94		10.256	160.03		10.256	817.52		10.256	74.715
10.293	334.21		10.293	162.18		10.293	825.47		10.293	79.209
10.331	337.27		10.331	162.16		10.331	830.16		10.331	79.006
10.369	338.88		10.369	164.18		10.369	837.76		10.369	81.559
10.406	339.83		10.406	164.81		10.406	842.44		10.406	84.594
10.444	343.83		10.444	166.83		10.444	850.31		10.444	86.316
10.481	345.08		10.481	166.97		10.481	855.8		10.481	87.131
10.519	348.56		10.519	169.37		10.519	862.32		10.519	87.076
10.557	352.8		10.557	171.57		10.557	869.39		10.557	88.581
10.594	355.84		10.594	172.15		10.594	877.41		10.594	89.695
10.632	359.03		10.632	173.12		10.632	884.03		10.632	93.378
10.67	360.93		10.67	174.35		10.67	890.73		10.67	95.605
10.707	363.2		10.707	175.52		10.707	896.8		10.707	96.169
10.745	369.4		10.745	180.68		10.745	906.16		10.745	100.26
10.782	372.15		10.782	179.4		10.782	912.91		10.782	102.01
10.82	373.35		10.82	180.64		10.82	918.3		10.82	102.68
10.858	377.34		10.858	181.42		10.858	925		10.858	104.17
10.895	378.91		10.895	183.34		10.895	933.95		10.895	106.75
10.933	381.75		10.933	185.6		10.933	940.79		10.933	109.45
10.971	386.12		10.971	187.44		10.971	950.78		10.971	110.61
11.008	389.32		11.008	188.19		11.008	959.02		11.008	113.36
11.046	390.74		11.046	188.54		11.046	964.8		11.046	114.73
11.084	393.98		11.084	189.36		11.084	972.06		11.084	116.81
11.121	398.5		11.121	193.38		11.121	981.94		11.121	119.08
11.159	402.25		11.159	195.18		11.159	989.36		11.159	121.35
11.196	406.16		11.196	195.02		11.196	996		11.196	124.41
11.234	409.73		11.234	196.56		11.234	1005.4		11.234	126.38
11.272	411.92		11.272	198.7		11.272	1012.6		11.272	128.06
11.309	417.35		11.309	201.9		11.309	1022.7		11.309	130.27
11.347	420.19		11.347	201.84		11.347	1030.2		11.347	133.02
11.385	421.28		11.385	204.32		11.385	1037.8		11.385	134.64
11.422	425.95		11.422	205.82		11.422	1045.6		11.422	138.41
11.46	428.24		11.46	205.95		11.46	1052.8		11.46	139.64
11.498	432.05		11.498	209.58		11.498	1061.6		11.498	142.56
11.535	436.09		11.535	212.09		11.535	1070.3		11.535	145.96
11.573	438.74		11.573	213.11		11.573	1079.6		11.573	145.8
11.61	446.32		11.61	216.24		11.61	1088.9		11.61	150.6
11.648	449.47		11.648	218.22		11.648	1096.6		11.648	154.4
11.686	452.6		11.686	219.61		11.686	1106.4		11.686	156.56
11.723	454.58		11.723	221.8		11.723	1116.4		11.723	158.28
11.761	459.98		11.761	222.52		11.761	1127.1		11.761	161.48
11.799	464.32		11.799	225.19		11.799	1134.9		11.799	162.79
11.836	470.18		11.836	227.45		11.836	1146.3		11.836	165.84
11.874	475.42		11.874	229.24		11.874	1155.6		11.874	169.63
11.912	477.67		11.912	230.28		11.912	1165		11.912	171.71
11.949	482.35		11.949	234.04		11.949	1174.8		11.949	173.76
11.987	486.8		11.987	236.97		11.987	1187.4		11.987	178.29
12.024	492.78		12.024	238.02		12.024	1196.8		12.024	181.26
12.062	498.01		12.062	239.65		12.062	1208.1		12.062	183.06
12.1	501.06		12.1	241.68		12.1	1218.3		12.1	185.96
12.137	505.64		12.137	242.3		12.137	1228.7		12.137	188.7
12.175	513.57		12.175	245.38		12.175	1242.5		12.175	192.49
12.213	518.52		12.213	248.93		12.213	1252.5		12.213	194.65
12.25	524.05		12.25	252.74		12.25	1265.3		12.25	198.19
12.288	529.28		12.288	255.1		12.288	1277.7		12.288	202.19
12.326	534.84		12.326	257.7		12.326	1290.8		12.326	205.3
12.363	540.32		12.363	259.18		12.363	1302.5		12.363	206.18
12.401	546.37		12.401	260.74		12.401	1314.8		12.401	210.49
12.438	552.1		12.438	266.88		12.438	1330.5		12.438	213.39
12.476	557.89		12.476	268.14		12.476	1342.4		12.476	217.29
12.514	563.32		12.514	268.71		12.514	1354.2		12.514	218.55
12.551	568.04		12.551	270.95		12.551	1366.1		12.551	220.64
12.589	573.91		12.589	273.03		12.589	1381.3		12.589	222.8
12.627	578.66		12.627	275.63		12.627	1395.1		12.627	224.27
12.664	587.4		12.664	279.23		12.664	1411.2		12.664	230.57
12.702	593.21		12.702	280.39		12.702	1425.7		12.702	233.62
12.74	599.36		12.74	284.05		12.74	1441.1		12.74	236.6
12.777	605.75		12.777	286.67		12.777	1454.8		12.777	238.91
12.815	614.17		12.815	290.62		12.815	1473.8		12.815	243.87
12.852	620.72		12.852	293.44		12.852	1488.4		12.852	245.38
12.89	628.4		12.89	295.58		12.89	1503.2		12.89	249.79
12.928	634.43		12.928	297.01		12.928	1517.9		12.928	251.03
12.965	641.46		12.965	300.44		12.965	1533.9		12.965	255.7
13.003	648.03		13.003	302.43		13.003	1548.4		13.003	256.35
13.041	657.71		13.041	307.16		13.041	1567.6		13.041	261.31
13.078	664.34		13.078	310.22		13.078	1586.1		13.078	265.46
13.116	671.98		13.116	312.69		13.116	1603.6		13.116	270.64
13.154	681.1		13.154	317.64		13.154	1623.9		13.154	271.85
13.191	687.99		13.191	319.71		13.191	1639.7		13.191	274.39
13.229	696.5		13.229	321.66		13.229	1661.2		13.229	277.76
13.266	704.08		13.266	324.97		13.266	1682.3		13.266	281.68
13.304	710.81		13.304	329.01		13.304	1703.1		13.304	285.24
13.342	719.25		13.342	332.65		13.342	1724.7		13.342	290.07
13.379	729.84		13.379	337.75		13.379	1746.1		13.379	295.38
13.417	738.09		13.417	341.74		13.417	1767.4		13.417	296.02
13.455	746.29		13.455	345.6		13.455	1789.9		13.455	301.91
13.492	753.99		13.492	351.65		13.492	1814		13.492	305.1
13.53	762.37		13.53	358.02		13.53	1833.9		13.53	308.29
13.568	771.89		13.568	364.21		13.568	1856.3		13.568	312.71
13.605	779.53		13.605	369.86		13.605	1878.6		13.605	316.42
13.643	787.06		13.643	376.3		13.643	1899.6		13.643	319.47
13.68	794.56		13.68	380.53		13.68	1915.2		13.68	321.71
13.718	800.25		13.718	383.94		13.718	1930.7		13.718	325.41
13.756	808.5		13.756	386.53		13.756	1952.2		13.756	330.09
13.793	811.96		13.793	388.42		13.793	1966		13.793	331.57
13.831	819.17		13.831	388.8		13.831	1983.2		13.831	333.39
13.869	823.24		13.869	386.21		13.869	1998.1		13.869	336.55
13.906	827.48		13.906	384.7		13.906	2012.7		13.906	339.46
13.944	833.04		13.944	380.48		13.944	2032.5		13.944	340.51
13.981	840.28		13.981	378.85		13.981	2050.9		13.981	343
14.019	845.96		14.019	378.79		14.019	2067		14.019	347.46
14.057	850.11		14.057	377.36		14.057	2086.5		14.057	350.6
14.094	856.77		14.094	376.29		14.094	2108.3		14.094	351.71
14.132	863.95		14.132	376.31		14.132	2126.2		14.132	352.8
14.17	871.01		14.17	377.78		14.17	2148.9		14.17	354.79
14.207	878.5		14.207	378.53		14.207	2172.2		14.207	355.57
14.245	887.39		14.245	382.04		14.245	2199.2		14.245	360.15
14.283	895.05		14.283	384.45		14.283	2222.1		14.283	363.64
14.32	903.27		14.32	384.63		14.32	2245		14.32	363.81
14.358	908.63		14.358	389.12		14.358	2269.9		14.358	367.53
14.395	915.67		14.395	389.84		14.395	2291.3		14.395	367.65
14.433	925		14.433	391.45		14.433	2315.4		14.433	370.57
14.471	931.77		14.471	395.07		14.471	2338.4		14.471	373.43
14.508	937.2		14.508	396.3		14.508	2357		14.508	372.84
14.546	942.75		14.546	398.22		14.546	2377.1		14.546	373.49
14.584	949.33		14.584	399.95		14.584	2395		14.584	375.22
14.621	953.72		14.621	401.58		14.621	2409.4		14.621	377.24
14.659	957.03		14.659	401.62		14.659	2423.8		14.659	378.81
14.697	960.05		14.697	403.87		14.697	2433.6		14.697	378.31
14.734	962.25		14.734	403.98		14.734	2438.4		14.734	378.86
14.772	962.63		14.772	403.36		14.772	2445.5		14.772	379.47
14.809	963.3		14.809	403.07		14.809	2445.9		14.809	377.8
14.847	961.47		14.847	403.36		14.847	2442.3		14.847	376.98
14.885	957.58		14.885	400.86		14.885	2437.6		14.885	377.09
14.922	955.71		14.922	400.02		14.922	2432.4		14.922	376.17
14.96	948.07		14.96	396.52		14.96	2418.2		14.96	372.27
14.998	945.29		14.998	396.22		14.998	2405		14.998	370.98
15.035	939.92		15.035	393.1		15.035	2391.5		15.035	370.22
15.073	931.28		15.073	390.8		15.073	2374.2		15.073	369.21
15.111	923.69		15.111	387.46		15.111	2350.9		15.111	366.51
15.148	915.36		15.148	385.76		15.148	2332		15.148	365.16
15.186	907.44		15.186	382.7		15.186	2307.3		15.186	362.37
15.223	899.03		15.223	380.54		15.223	2282.2		15.223	360.82
15.261	887.97		15.261	377.46		15.261	2256.6		15.261	357.16
15.299	879.92		15.299	373.72		15.299	2229.1		15.299	354.16
15.336	868.93		15.336	370.09		15.336	2203.2		15.336	351.54
15.374	858.28		15.374	367.82		15.374	2175.9		15.374	349.64
15.412	846.95		15.412	364.1		15.412	2148.6		15.412	347.57
15.449	835.29		15.449	359.88		15.449	2118.4		15.449	344.82
15.487	825.15		15.487	356.8		15.487	2093.5		15.487	341.36
15.525	813.61		15.525	351.97		15.525	2064.5		15.525	337.43
15.562	801.15		15.562	349.81		15.562	2039.5		15.562	338.17
15.6	790.13		15.6	347.69		15.6	2013.2		15.6	335.61
15.637	781.68		15.637	345.83		15.637	1986.6		15.637	332.12
15.675	772.81		15.675	341.33		15.675	1962.9		15.675	330.72
15.713	763.31		15.713	338.18		15.713	1939		15.713	328.85
15.75	754.1		15.75	335.5		15.75	1914.7		15.75	325.15
15.788	744.61		15.788	333.09		15.788	1893.4		15.788	321.17
15.826	737.61		15.826	329.93		15.826	1872.7		15.826	320.39
15.863	730.93		15.863	328.57		15.863	1852.4		15.863	319.78
15.901	723.62		15.901	326		15.901	1832.7		15.901	316.75
15.939	717.71		15.939	323.96		15.939	1816.4		15.939	315.42
15.976	709.56		15.976	321.22		15.976	1798.2		15.976	311.61
16.014	705.05		16.014	320.72		16.014	1784.9		16.014	312.11
16.051	700.63		16.051	320.14		16.051	1769.5		16.051	309.46
16.089	694.93		16.089	318.52		16.089	1755.3		16.089	308.42
16.127	689.73		16.127	318.66		16.127	1741.2		16.127	306.85
16.164	685.04		16.164	316.02		16.164	1729.9		16.164	305.59
16.202	681.07		16.202	316.86		16.202	1717.4		16.202	303.67
16.24	678.98		16.24	319.16		16.24	1708		16.24	303.56
16.277	675.08		16.277	319.41		16.277	1696.8		16.277	302.43
16.315	672.15		16.315	320.7		16.315	1688.4		16.315	299.82
16.353	668.54		16.353	323.31		16.353	1679.1		16.353	299.16
16.39	668.57		16.39	326.1		16.39	1673.4		16.39	297.97
16.428	665.41		16.428	327.23		16.428	1667.2		16.428	296.29
16.465	662.04		16.465	328.86		16.465	1660.5		16.465	295.74
16.503	661.79		16.503	330.98		16.503	1656.9		16.503	294.63
16.541	661.94		16.541	335.22		16.541	1656.2		16.541	293.96
16.578	661.51		16.578	337.75		16.578	1650.9		16.578	292.29
16.616	661.16		16.616	339.88		16.616	1647.8		16.616	291.54
16.654	661.34		16.654	340.28		16.654	1648.1		16.654	291.01
16.691	660.57		16.691	339.96		16.691	1648.1		16.691	289.64
16.729	661.48		16.729	340.01		16.729	1649		16.729	290.63
16.766	663.29		16.766	338.45		16.766	1651.3		16.766	289.15
16.804	661.51		16.804	335.86		16.804	1650.2		16.804	288.58
16.842	662.05		16.842	332.9		16.842	1653.4		16.842	287.88
16.879	663.51		16.879	327.93		16.879	1657.3		16.879	287.96
16.917	663.84		16.917	324.71		16.917	1661.8		16.917	287.74
16.955	667.61		16.955	319.19		16.955	1666.4		16.955	287.43
16.992	668.03		16.992	314.06		16.992	1672.5		16.992	287.1
17.03	670.29		17.03	311.01		17.03	1677.4		17.03	287.66
17.068	670.55		17.068	306.41		17.068	1681.9		17.068	285.93
17.105	669.76		17.105	301.86		17.105	1688.2		17.105	286.08
17.143	673.99		17.143	298.13		17.143	1693.2		17.143	286.44
17.18	672.41		17.18	294.33		17.18	1697.7		17.18	284.58
17.218	675.8		17.218	293.33		17.218	1702.6		17.218	284.58
17.256	676.46		17.256	292.61		17.256	1707.1		17.256	284.71
17.293	677.81		17.293	290.04		17.293	1713.6		17.293	283.68
17.331	678.39		17.331	288.53		17.331	1716.7		17.331	282.34
17.369	676.44		17.369	287.37		17.369	1717.1		17.369	281.43
17.406	677.04		17.406	285.29		17.406	1716.9		17.406	279.46
17.444	676.74		17.444	286.08		17.444	1716.7		17.444	278.85
17.482	677.44		17.482	286.26		17.482	1718.5		17.482	280.41
17.519	677.42		17.519	284		17.519	1714.5		17.519	278.09
17.557	673.84		17.557	281.29		17.557	1711.4		17.557	278.1
17.594	672.24		17.594	279.89		17.594	1707.2		17.594	274.96
17.632	669.78		17.632	279.25		17.632	1703.5		17.632	275.27
17.67	667.98		17.67	277.15		17.67	1695.8		17.67	274.05
17.707	664.67		17.707	275.99		17.707	1688.3		17.707	272.48
17.745	662.73		17.745	274.84		17.745	1680.9		17.745	272
17.783	658.52		17.783	272.63		17.783	1670.3		17.783	268.42
17.82	653.53		17.82	270.21		17.82	1661.7		17.82	266.16
17.858	648.65		17.858	267.03		17.858	1649.8		17.858	265.07
17.896	644.52		17.896	265.31		17.896	1640.4		17.896	263.95
17.933	640.27		17.933	264.09		17.933	1625.7		17.933	262.68
17.971	635.43		17.971	262.51		17.971	1614.6		17.971	260.49
18.008	630.09		18.008	261.68		18.008	1602.1		18.008	259.22
18.046	626.29		18.046	258.58		18.046	1590.4		18.046	257.35
18.084	620.05		18.084	256.1		18.084	1576.7		18.084	254.74
18.121	615.42		18.121	254.2		18.121	1562		18.121	254.19
18.159	609.93		18.159	251.52		18.159	1549.1		18.159	251
18.197	604.13		18.197	248.83		18.197	1533.9		18.197	248.39
18.234	598.76		18.234	247.09		18.234	1521.8		18.234	246.13
18.272	593.96		18.272	245.25		18.272	1509.8		18.272	246.2
18.31	588.21		18.31	243.71		18.31	1496.6		18.31	244.4
18.347	583.95		18.347	241.51		18.347	1483.7		18.347	241.97
18.385	579.44		18.385	240.16		18.385	1472.1		18.385	240.51
18.422	574.52		18.422	238.93		18.422	1458.6		18.422	239.18
18.46	570.52		18.46	238.1		18.46	1447.5		18.46	237.7
18.498	565.58		18.498	236.96		18.498	1435.7		18.498	237.08
18.535	562.8		18.535	235.36		18.535	1424.6		18.535	235.89
18.573	557.53		18.573	233.8		18.573	1413.2		18.573	233.71
18.611	554.36		18.611	233.36		18.611	1403.9		18.611	232.65
18.648	549.83		18.648	233.2		18.648	1394.2		18.648	232.06
18.686	544.85		18.686	230.25		18.686	1384		18.686	229.74
18.724	542.22		18.724	230.14		18.724	1374.6		18.724	229.11
18.761	537.87		18.761	227.88		18.761	1364.4		18.761	227.54
18.799	535.75		18.799	227.49		18.799	1354.8		18.799	226.48
18.836	530.71		18.836	226		18.836	1345.6		18.836	223.9
18.874	528.4		18.874	224.8		18.874	1338.7		18.874	223.99
18.912	526.41		18.912	224.8		18.912	1332.7		18.912	223.17
18.949	523.71		18.949	222.42		18.949	1323.1		18.949	220.48
18.987	521.16		18.987	221.72		18.987	1315.6		18.987	219.65
19.025	518.04		19.025	220.57		19.025	1307.3		19.025	219.55
19.062	515.06		19.062	219.93		19.062	1300.9		19.062	219.44
19.1	514.7		19.1	219.14		19.1	1295.3		19.1	218.87
19.138	511.24		19.138	216.2		19.138	1286.8		19.138	216.07
19.175	508.58		19.175	216.19		19.175	1281		19.175	215.68
19.213	505.91		19.213	214.81		19.213	1274.4		19.213	215.39
19.25	505.02		19.25	213.59		19.25	1269		19.25	215.09
19.288	501.77		19.288	212.09		19.288	1264		19.288	214.98
19.326	500.06		19.326	211.72		19.326	1258.8		19.326	214.78
19.363	498.76		19.363	210.69		19.363	1250.6		19.363	213.47
19.401	497.28		19.401	209.34		19.401	1247.3		19.401	212.49
19.439	493.6		19.439	208.4		19.439	1241.4		19.439	210.3
19.476	492.96		19.476	208.43		19.476	1235.2		19.476	209.92
19.514	490.65		19.514	206.41		19.514	1231.7		19.514	209.23
19.552	487.82		19.552	205.96		19.552	1228.1		19.552	207.97
19.589	486.19		19.589	205.25		19.589	1223.8		19.589	207.38
19.627	485.81		19.627	203.72		19.627	1217.2		19.627	206.53
19.664	482.58		19.664	202.08		19.664	1210.2		19.664	204.27
19.702	482.56		19.702	200.74		19.702	1209.1		19.702	203.6
19.74	481.21		19.74	199.77		19.74	1202		19.74	202.05
19.777	480.11		19.777	199.81		19.777	1198.2		19.777	201.15
19.815	478.83		19.815	199.04		19.815	1194		19.815	199.05
19.853	476.77		19.853	199.14		19.853	1189.1		19.853	198.22
19.89	475.52		19.89	198.3		19.89	1185.5		19.89	196.09
19.928	473.14		19.928	197.47		19.928	1180.6		19.928	194.12
19.965	473.21		19.965	196.92		19.965	1177.4		19.965	191.5
20.003	471.03		20.003	195.46		20.003	1172.7		20.003	188.4
20.041	469.49		20.041	195.23		20.041	1169.1		20.041	187.03
20.078	468.23		20.078	194.7		20.078	1165		20.078	184.41
20.116	466.73		20.116	194.13		20.116	1159.5		20.116	181.4
20.154	465.24		20.154	192.84		20.154	1156.4		20.154	179.31
20.191	463.53		20.191	190.91		20.191	1152.6		20.191	177.95
20.229	462.34		20.229	190.64		20.229	1148.1		20.229	175.3
20.267	460.56		20.267	189.92		20.267	1143.3		20.267	172.35
20.304	459.98		20.304	189.72		20.304	1140.6		20.304	171.37
20.342	458.82		20.342	189.91		20.342	1137.4		20.342	169.86
20.379	456.42		20.379	188.12		20.379	1133		20.379	167.83
20.417	455.41		20.417	188.08		20.417	1129.2		20.417	166.1
20.455	454.12		20.455	187.39		20.455	1127.1		20.455	164.09
20.492	453.6		20.492	187.59		20.492	1122.4		20.492	163.15
20.53	452.72		20.53	186.16		20.53	1119.6		20.53	161.16
20.568	451.56		20.568	185.76		20.568	1115.9		20.568	160.32
20.605	449.54		20.605	184.3		20.605	1111.2		20.605	157.79
20.643	449.58		20.643	184.62		20.643	1107.4		20.643	156.9
20.681	447.94		20.681	183.54		20.681	1104.7		20.681	156.3
20.718	446.25		20.718	183.52		20.718	1101.9		20.718	155.47
20.756	444.64		20.756	182.22		20.756	1098.1		20.756	153.37
20.793	443.3		20.793	181.66		20.793	1095.1		20.793	151.06
20.831	442.52		20.831	182.31		20.831	1091.8		20.831	150.65
20.869	441.21		20.869	180.59		20.869	1088.8		20.869	150.71
20.906	440.28		20.906	180.72		20.906	1086.2		20.906	149.05
20.944	438.62		20.944	180.08		20.944	1084.6		20.944	147.41
20.982	438.27		20.982	179.75		20.982	1082.3		20.982	145.5
21.019	437.14		21.019	179.53		21.019	1079.1		21.019	146.5
21.057	435.33		21.057	178.57		21.057	1075		21.057	145.3
21.095	433.86		21.095	178.19		21.095	1073.2		21.095	143.88
21.132	433.94		21.132	177.04		21.132	1071.2		21.132	142.99
21.17	433.06		21.17	176.48		21.17	1069		21.17	142.19
21.207	431.54		21.207	176.12		21.207	1067.3		21.207	140.8
21.245	430.43		21.245	175.59		21.245	1063		21.245	139.78
21.283	428.75		21.283	175.68		21.283	1061.7		21.283	138.41
21.32	428.06		21.32	175.68		21.32	1059		21.32	136.94
21.358	426.59		21.358	175.11		21.358	1057.7		21.358	136.8
21.396	425.58		21.396	173.9		21.396	1054.3		21.396	135.38
21.433	424.62		21.433	174.3		21.433	1052		21.433	134.58
21.471	423.56		21.471	173.72		21.471	1051.2		21.471	134.09
21.509	422.27		21.509	172.76		21.509	1048.4		21.509	132.47
21.546	422.22		21.546	173.72		21.546	1046.8		21.546	131.76
21.584	422.02		21.584	173.21		21.584	1044.9		21.584	131.68
21.621	421.19		21.621	172.28		21.621	1044.2		21.621	130.61
21.659	420.47		21.659	172.16		21.659	1042.3		21.659	129.96
21.697	420.03		21.697	171.93		21.697	1039.8		21.697	129.93
21.734	418.99		21.734	171.06		21.734	1038.2		21.734	127.7
21.772	417.76		21.772	171		21.772	1035.7		21.772	126.76
21.81	415.9		21.81	171.57		21.81	1035.7		21.81	125.87
21.847	416.32		21.847	171.33		21.847	1033.7		21.847	127.05
21.885	416.22		21.885	170.74		21.885	1032.5		21.885	126.11
21.923	413.51		21.923	169.65		21.923	1029.7		21.923	123.91
21.96	413.34		21.96	170.13		21.96	1029.7		21.96	123.75
21.998	411.84		21.998	169.78		21.998	1027.6		21.998	123.52
22.035	411.29		22.035	168.79		22.035	1026.6		22.035	121.97
22.073	411.17		22.073	169.2		22.073	1025.3		22.073	121.83
22.111	411.8		22.111	168.91		22.111	1024		22.111	120.76
22.148	411.4		22.148	169.12		22.148	1022.8		22.148	120.63
22.186	410.07		22.186	168.56		22.186	1022.3		22.186	119.81
22.224	408.7		22.224	168.82		22.224	1021.2		22.224	118.49
22.261	407.46		22.261	168.37		22.261	1020.9		22.261	119.04
22.299	407.84		22.299	168.02		22.299	1019.3		22.299	118.06
22.337	407.26		22.337	166.79		22.337	1016.2		22.337	117.45
22.374	406.34		22.374	167.49		22.374	1016		22.374	117.14
22.412	406.12		22.412	166.8		22.412	1015.3		22.412	115.91
22.449	404.21		22.449	166.31		22.449	1014		22.449	114.7
22.487	403.36		22.487	166.12		22.487	1013.2		22.487	114.61
22.525	403.65		22.525	165.42		22.525	1011.8		22.525	113.95
22.562	402.45		22.562	165.68		22.562	1010.9		22.562	113.43
22.6	402.63		22.6	165.01		22.6	1009.4		22.6	113.72
22.638	400.89		22.638	164.13		22.638	1008.8		22.638	112.12
22.675	399.71		22.675	164.1		22.675	1007.4		22.675	112.16
22.713	399.3		22.713	164.61		22.713	1005.2		22.713	110.24
22.75	398.49		22.75	164.39		22.75	1005		22.75	109.71
22.788	397.96		22.788	163.92		22.788	1002.6		22.788	110.15
22.826	396.43		22.826	163.7		22.826	1000.5		22.826	108.9
22.863	395.74		22.863	163.78		22.863	998.05		22.863	109.05
22.901	394.22		22.901	163.21		22.901	996.43		22.901	108.19
22.939	392.87		22.939	162.97		22.939	994.2		22.939	107.79
22.976	392.1		22.976	163.11		22.976	993.1		22.976	106.96
23.014	391.35		23.014	162.55		23.014	991.32		23.014	106.01
23.052	388.59		23.052	161.38		23.052	986.15		23.052	105.23
23.089	387.32		23.089	160.64		23.089	984.02		23.089	103.99
23.127	385.67		23.127	160.38		23.127	982.05		23.127	103.49
23.164	384.14		23.164	159.8		23.164	978.7		23.164	102.9
23.202	382.28		23.202	160.25		23.202	975.38		23.202	101.61
23.24	381.92		23.24	158.74		23.24	970.21		23.24	101.32
23.277	379.64		23.277	159.8		23.277	967.14		23.277	101.1
23.315	377.62		23.315	159.29		23.315	963.52		23.315	99.994
23.353	376.26		23.353	158.2		23.353	960.52		23.353	99.584
23.39	373.74		23.39	157.81		23.39	957.48		23.39	97.613
23.428	372.24		23.428	157.61		23.428	952.36		23.428	97.783
23.466	370.53		23.466	156.17		23.466	948.65		23.466	97.437
23.503	369.01		23.503	155.81		23.503	943.35		23.503	96.278
23.541	366.04		23.541	154.37		23.541	939.39		23.541	94.471
23.578	365.06		23.578	154.12		23.578	936.16		23.578	94.976
23.616	362.99		23.616	153.26		23.616	929.98		23.616	94.022
23.654	361.6		23.654	152.85		23.654	925.83		23.654	93.155
23.691	359.73		23.691	152.18		23.691	922.57		23.691	92.328
23.729	357.42		23.729	152.9		23.729	919.23		23.729	92.553
23.767	354.6		23.767	151.65		23.767	913.71		23.767	90.9
23.804	352.33		23.804	150.95		23.804	908.67		23.804	89.964
23.842	350.48		23.842	150.27		23.842	905.64		23.842	89.155
23.88	349.11		23.88	149.87		23.88	902.43		23.88	88.564
23.917	347.92		23.917	150.53		23.917	898.18		23.917	88.956
23.955	345.73		23.955	149.11		23.955	892.06		23.955	86.789
23.992	344.76		23.992	148.86		23.992	888.3		23.992	86.342
24.03	342.63		24.03	148.58		24.03	884.92		24.03	84.984
24.068	340.63		24.068	147.83		24.068	880.86		24.068	84.65
24.105	338.18		24.105	148.28		24.105	877.86		24.105	84.799
24.143	337.48		24.143	147.11		24.143	874.13		24.143	83.883
24.181	335.74		24.181	146.87		24.181	869.96		24.181	82.747
24.218	334.28		24.218	146.99		24.218	868.3		24.218	82.174
24.256	333.45		24.256	146.4		24.256	864.6		24.256	82.585
24.294	331.36		24.294	146.07		24.294	861.83		24.294	81.987
24.331	330.13		24.331	145.56		24.331	858.43		24.331	81.959
24.369	329.66		24.369	145.39		24.369	855.08		24.369	80.751
24.406	327.45		24.406	145.41		24.406	853.3		24.406	80.926
24.444	327.47		24.444	145.47		24.444	850.45		24.444	80.272
24.482	326.27		24.482	145.49		24.482	848.79		24.482	79.658
24.519	324.9		24.519	144.35		24.519	847.27		24.519	79.146
24.557	324.07		24.557	145.06		24.557	845.42		24.557	78.129
24.595	323.74		24.595	144.9		24.595	843.3		24.595	78.594
24.632	322.17		24.632	144.48		24.632	842.15		24.632	77.913
24.67	320.04		24.67	143.89		24.67	839.55		24.67	77.666
24.708	320.09		24.708	143.62		24.708	836.9		24.708	76.956
24.745	318.95		24.745	143.63		24.745	835.19		24.745	76.841
24.783	318.71		24.783	144.19		24.783	834.46		24.783	76.151
24.82	318.08		24.82	143.33		24.82	833.51		24.82	75.834
24.858	316.55		24.858	143.61		24.858	831.19		24.858	74.757
24.896	316.85		24.896	144.38		24.896	831.07		24.896	75.82
24.933	316.05		24.933	144.19		24.933	829.61		24.933	75.106
24.971	315.42		24.971	144.78		24.971	828.45		24.971	75.184
25.009	314.62		25.009	144.29		25.009	826.74		25.009	74.797
25.046	314.8		25.046	144.69		25.046	825.97		25.046	73.908
25.084	315.46		25.084	144.96		25.084	825.63		25.084	73.64
25.122	313.4		25.122	144.49		25.122	824.68		25.122	73.607
25.159	313.57		25.159	145.11		25.159	824.1		25.159	73.795
25.197	313.27		25.197	144.3		25.197	823.67		25.197	73.255
25.234	313.83		25.234	144.77		25.234	823.67		25.234	74.153
25.272	312.35		25.272	144.75		25.272	822.46		25.272	72.945
25.31	312.4		25.31	145.01		25.31	823.35		25.31	73.032
25.347	312.81		25.347	145.25		25.347	823.01		25.347	72.92
25.385	311.97		25.385	144.34		25.385	822.29		25.385	72.291
25.423	312.1		25.423	145		25.423	821.1		25.423	71.815
25.46	311.06		25.46	144.62		25.46	820.78		25.46	71.829
25.498	311.45		25.498	143.98		25.498	820.64		25.498	71.892
25.536	311.87		25.536	144.91		25.536	821.88		25.536	71.491
25.573	311.09		25.573	143.9		25.573	821.33		25.573	71.254
25.611	311.38		25.611	144.2		25.611	820.38		25.611	71.71
25.648	311.73		25.648	144.7		25.648	820.8		25.648	71.829
25.686	311.35		25.686	145.01		25.686	820.08		25.686	71.443
25.724	312.04		25.724	145.09		25.724	821.29		25.724	70.991
25.761	311.74		25.761	144.68		25.761	820.94		25.761	70.565
25.799	311.42		25.799	144.86		25.799	821.52		25.799	70.68
25.837	310.86		25.837	144.67		25.837	821.11		25.837	70.291
25.874	311.04		25.874	144.35		25.874	820.36		25.874	70.819
25.912	310.8		25.912	144.56		25.912	821.16		25.912	70.696
25.949	311.4		25.949	144.71		25.949	822.2		25.949	70.34
25.987	312.62		25.987	144.25		25.987	823.77		25.987	70.336
26.025	311.93		26.025	143.71		26.025	823.91		26.025	70.693
26.062	313.01		26.062	143.88		26.062	824.99		26.062	70.628
26.1	312.04		26.1	143.41		26.1	824.42		26.1	70.353
26.138	312.54		26.138	143.45		26.138	826.25		26.138	69.569
26.175	313.98		26.175	143.41		26.175	826.5		26.175	69.927
26.213	314.17		26.213	143.83		26.213	828.41		26.213	70.305
26.251	314.64		26.251	143.63		26.251	828.68		26.251	69.882
26.288	314.35		26.288	142.82		26.288	830.41		26.288	69.17
26.326	315.65		26.326	144		26.326	832.13		26.326	70.27
26.363	316.26		26.363	143.94		26.363	834.29		26.363	69.871
26.401	317.09		26.401	144.14		26.401	836.66		26.401	69.914
26.439	317.29		26.439	144.15		26.439	838.9		26.439	70.218
26.476	318.1		26.476	144.69		26.476	842		26.476	69.971
26.514	319.16		26.514	145.27		26.514	844.29		26.514	70.194
26.552	320.24		26.552	145.24		26.552	846.36		26.552	70.879
26.589	321.42		26.589	145.81		26.589	848.8		26.589	71.308
26.627	322.28		26.627	146.46		26.627	851.52		26.627	70.741
26.665	323.2		26.665	146.58		26.665	854.65		26.665	70.794
26.702	324.5		26.702	146.87		26.702	858.8		26.702	71.439
26.74	326.2		26.74	146.87		26.74	861.38		26.74	71.085
26.777	327.73		26.777	147.12		26.777	865.68		26.777	71.717
26.815	328.48		26.815	148.21		26.815	868.96		26.815	72.463
26.853	329.47		26.853	148.33		26.853	872.65		26.853	71.976
26.89	330.83		26.89	149.05		26.89	876.7		26.89	72.314
26.928	332.64		26.928	148.94		26.928	879.99		26.928	72.364
26.966	332.71		26.966	149.19		26.966	882.92		26.966	71.978
27.003	334.53		27.003	149		27.003	886.69		27.003	72.313
27.041	335.88		27.041	149.77		27.041	890.5		27.041	73.336
27.079	336.42		27.079	150.14		27.079	892.73		27.079	72.976
27.116	337.22		27.116	150.29		27.116	895.15		27.116	72.672
27.154	338.77		27.154	150.53		27.154	897.48		27.154	72.367
27.191	339.42		27.191	150.38		27.191	900.32		27.191	73.239
27.229	340.7		27.229	150.95		27.229	902.72		27.229	73.828
27.267	341.36		27.267	151.5		27.267	904.58		27.267	73.987
27.304	342.48		27.304	152.13		27.304	906.23		27.304	74.151
27.342	343.31		27.342	152.62		27.342	908.74		27.342	73.937
27.38	343.68		27.38	151.89		27.38	907.74		27.38	73.5
27.417	344.48		27.417	152.68		27.417	910.47		27.417	73.949
27.455	344.24		27.455	152.73		27.455	912.62		27.455	74.037
27.493	346.28		27.493	153.49		27.493	915.6		27.493	74.623
27.53	347		27.53	153.1		27.53	916.92		27.53	73.384
27.568	347.91		27.568	152.83		27.568	918.55		27.568	74.223
27.605	349.15		27.605	154.49		27.605	922.53		27.605	74.767
27.643	349.5		27.643	153.85		27.643	923.72		27.643	74.326
27.681	351.46		27.681	155.03		27.681	926.01		27.681	74.657
27.718	351.71		27.718	154.88		27.718	927.37		27.718	74.845
27.756	352.5		27.756	154.85		27.756	930.28		27.756	74.685
27.794	353.55		27.794	155.43		27.794	932.92		27.794	74.809
27.831	354.31		27.831	156.05		27.831	935.71		27.831	75.175
27.869	354.95		27.869	156.6		27.869	938.74		27.869	75.14
27.907	355.41		27.907	156.52		27.907	941.8		27.907	75.407
27.944	356.89		27.944	156.8		27.944	943.86		27.944	75.051
27.982	358.15		27.982	157.22		27.982	945.14		27.982	75.281
28.019	358.76		28.019	156.75		28.019	948.41		28.019	75.262
28.057	359.56		28.057	157.29		28.057	951.23		28.057	75.52
28.095	359.57		28.095	157.86		28.095	953.87		28.095	74.96
28.132	360.26		28.132	157.31		28.132	955.39		28.132	75.153
28.17	361.66		28.17	158.55		28.17	957.65		28.17	75.453
28.208	361.59		28.208	158.32		28.208	960.38		28.208	75.545
28.245	362.97		28.245	158.6		28.245	960.75		28.245	75.731
28.283	362.74		28.283	158.78		28.283	962.72		28.283	75.293
28.321	363.29		28.321	158.57		28.321	963.68		28.321	75.716
28.358	362.28		28.358	157.61		28.358	963.61		28.358	74.952
28.396	362.73		28.396	158.2		28.396	963.84		28.396	75.922
28.433	361.94		28.433	157.18		28.433	963.51		28.433	75.374
28.471	361.35		28.471	157.49		28.471	962.31		28.471	74.906
28.509	361.07		28.509	157.03		28.509	960.36		28.509	75.175
28.546	359.32		28.546	157.03		28.546	959.04		28.546	74.823
28.584	359.18		28.584	156.5		28.584	955.79		28.584	74.266
28.622	357.69		28.622	155.78		28.622	953.74		28.622	74.162
28.659	356.96		28.659	155.66		28.659	950.13		28.659	72.246
28.697	354.91		28.697	154.92		28.697	946.16		28.697	72.003
28.735	353.44		28.735	154.56		28.735	941.93		28.735	71.743
28.772	351.55		28.772	154.25		28.772	938.59		28.772	70.525
28.81	350.79		28.81	153.94		28.81	932.85		28.81	70.637
28.847	348.71		28.847	153.38		28.847	928.11		28.847	69.967
28.885	345.86		28.885	152.54		28.885	922.7		28.885	69.49
28.923	344.69		28.923	151.23		28.923	918.39		28.923	69.09
28.96	343.21		28.96	151.77		28.96	912.76		28.96	68.722
28.998	341.92		28.998	150.51		28.998	908.89		28.998	68.088
29.036	338.71		29.036	149.96		29.036	904.98		29.036	66.315
29.073	336.97		29.073	149.81		29.073	900.26		29.073	65.788
29.111	336.32		29.111	149.48		29.111	896.38		29.111	65.352
29.148	335.03		29.148	148.64		29.148	893.38		29.148	64.844
29.186	333.65		29.186	149.15		29.186	890.87		29.186	64.115
29.224	332.03		29.224	148.6		29.224	888.07		29.224	63.231
29.261	332.12		29.261	147.87		29.261	885.77		29.261	63.622
29.299	330.21		29.299	147		29.299	881.22		29.299	63.586
29.337	329.13		29.337	146.9		29.337	879.32		29.337	61.864
29.374	328.63		29.374	146.62		29.374	878.3		29.374	61.832
29.412	327.35		29.412	146.67		29.412	875.55		29.412	61.279
29.45	326.61		29.45	146.99		29.45	875.14		29.45	61.704
29.487	325.5		29.487	146.01		29.487	873.18		29.487	60.576
29.525	325.93		29.525	146.24		29.525	872.67		29.525	61.23
29.562	325.34		29.562	145.75		29.562	871.03		29.562	59.438
29.6	325.84		29.6	145.87		29.6	871.25		29.6	59.646
29.638	325.54		29.638	145.8		29.638	871.62		29.638	59.954
29.675	325.65		29.675	145.66		29.675	872.53		29.675	59.033
29.713	325.35		29.713	146.74		29.713	873.45		29.713	59.676
29.751	326.3		29.751	146.67		29.751	872.66		29.751	58.599
29.788	325.37		29.788	145.71		29.788	874.64		29.788	58.296
29.826	325.92		29.826	145.76		29.826	875.25		29.826	58.188
29.864	326.3		29.864	146.25		29.864	877.52		29.864	58.377
29.901	327.1		29.901	146.67		29.901	879.29		29.901	58.556
29.939	327.4		29.939	147.16		29.939	881.88		29.939	57.943
29.976	328.04		29.976	146.85		29.976	884.06		29.976	56.927
30.014	329.45		30.014	146.44		30.014	885.79		30.014	57.592
30.052	329.93		30.052	147.51		30.052	888.94		30.052	57.641
30.089	330.54		30.089	148.38		30.089	892.42		30.089	58.253
30.127	331.4		30.127	148.23		30.127	895.75		30.127	57.504
30.165	333.08		30.165	149.41		30.165	898.77		30.165	56.845
30.202	334.25		30.202	149.03		30.202	902.71		30.202	57.369
30.24	335.79		30.24	149.32		30.24	906.36		30.24	56.833
30.278	336.09		30.278	149.51		30.278	909.95		30.278	57.937
30.315	337.12		30.315	149.33		30.315	911.58		30.315	57.423
30.353	338.64		30.353	150.42		30.353	916.78		30.353	57.669
30.39	338.95		30.39	150.73		30.39	919.85		30.39	56.98
30.428	340.48		30.428	150.76		30.428	923.1		30.428	57.695
30.466	341.75		30.466	150.59		30.466	925.87		30.466	57.509
30.503	342.8		30.503	151.49		30.503	928.51		30.503	57.233
30.541	342.18		30.541	150.83		30.541	931.06		30.541	57.812
30.579	343.13		30.579	150.85		30.579	932.49		30.579	57.403
30.616	344.06		30.616	151.05		30.616	933.79		30.616	56.977
30.654	343.73		30.654	150.75		30.654	936.16		30.654	55.823
30.692	343.56		30.692	150.6		30.692	936.99		30.692	56.526
30.729	343.08		30.729	150.12		30.729	937.24		30.729	55.61
30.767	343.68		30.767	150.14		30.767	938.47		30.767	55.955
30.804	342.77		30.804	150.59		30.804	938.45		30.804	54.422
30.842	341.66		30.842	149.89		30.842	937.88		30.842	53.888
30.88	341.54		30.88	149.5		30.88	936.25		30.88	54.242
30.917	340.87		30.917	149.53		30.917	935.18		30.917	54.04
30.955	339.01		30.955	148.08		30.955	932.5		30.955	52.099
30.993	338.34		30.993	148.7		30.993	930.41		30.993	52.035
31.03	337.36		31.03	148.36		31.03	929.02		31.03	51.642
31.068	335.12		31.068	147.33		31.068	924.98		31.068	50.997
31.106	333.3		31.106	147.67		31.106	920.59		31.106	50.325
31.143	330.89		31.143	146.22		31.143	916.29		31.143	48.899
31.181	327.62		31.181	144.85		31.181	910.59		31.181	47.672
31.218	326.89		31.218	144.73		31.218	906.63		31.218	47.857
31.256	324.4		31.256	144.39		31.256	900.96		31.256	47.053
31.294	321.9		31.294	142.75		31.294	896.19		31.294	45.489
31.331	319.62		31.331	141.72		31.331	889.79		31.331	44.233
31.369	317.17		31.369	142.12		31.369	883.96		31.369	43.883
31.407	313.77		31.407	140.34		31.407	878.19		31.407	41.893
31.444	310.36		31.444	139.63		31.444	871.96		31.444	40.179
31.482	308.45		31.482	138.48		31.482	864.96		31.482	39.418
31.52	305.19		31.52	137.79		31.52	858.93		31.52	38.645
31.557	302.62		31.557	136.85		31.557	851.96		31.557	37.614
31.595	299.22		31.595	135.55		31.595	845.76		31.595	36.146
31.632	297.69		31.632	135.94		31.632	840.24		31.632	35.9
31.67	295.32		31.67	134.43		31.67	834.5		31.67	35.729
31.708	291.44		31.708	133.92		31.708	828.12		31.708	34.274
31.745	290.1		31.745	133.32		31.745	821.9		31.745	32.913
31.783	285.9		31.783	132.18		31.783	815.76		31.783	30.86
31.821	283.26		31.821	130.17		31.821	808.9		31.821	30.784
31.858	280.99		31.858	129.8		31.858	805.09		31.858	29.437
31.896	278.63		31.896	129.46		31.896	798.94		31.896	28.545
31.933	276.85		31.933	128.39		31.933	793.16		31.933	28.161
31.971	274.25		31.971	127.81		31.971	787.88		31.971	26.832
32.009	271.82		32.009	126.16		32.009	784.16		32.009	26.294
32.046	269.02		32.046	125.66		32.046	779.24		32.046	25.57
32.084	267.43		32.084	125.21		32.084	774.51		32.084	24.698
32.122	264.56		32.122	124.14		32.122	769.34		32.122	22.931
32.159	262.39		32.159	123.11		32.159	765.11		32.159	21.724
32.197	259.08		32.197	122.57		32.197	760.25		32.197	21.059
32.235	258.43		32.235	121.31		32.235	756.62		32.235	20.271
32.272	256.52		32.272	120.71		32.272	752.77		32.272	20.39
32.31	255.75		32.31	119.74		32.31	749.16		32.31	19.487
32.347	252.72		32.347	119.1		32.347	744.44		32.347	18.043
32.385	251.09		32.385	118.25		32.385	740.96		32.385	16.987
32.423	248.8		32.423	117.31		32.423	737.73		32.423	15.935
32.46	247.41		32.46	117.1		32.46	734.63		32.46	15.26
32.498	245.49		32.498	116.86		32.498	730.55		32.498	13.888
32.536	244.48		32.536	115.86		32.536	726.67		32.536	13.205
32.573	242.77		32.573	115.32		32.573	723.52		32.573	12.248
32.611	240.74		32.611	114.07		32.611	721.05		32.611	11.758
32.649	239.57		32.649	114.31		32.649	717.32		32.649	11.086
32.686	237.07		32.686	112.34		32.686	712.99		32.686	9.416
32.724	237.31		32.724	112.85		32.724	711.63		32.724	9.7284
32.761	235.08		32.761	111.84		32.761	708.65		32.761	9.1882
32.799	234.44		32.799	111.89		32.799	704.85		32.799	7.2394
32.837	232.61		32.837	111.11		32.837	702.13		32.837	6.8625
32.874	232.39		32.874	111.43		32.874	700.09		32.874	7.1936
32.912	230.74		32.912	111.11		32.912	697.64		32.912	5.3773
32.95	230.08		32.95	109.47		32.95	694.05		32.95	4.2889
32.987	229.07		32.987	108.26		32.987	691.02		32.987	3.7928
33.025	227.57		33.025	108.34		33.025	689.89		33.025	3.9756
33.063	226.35		33.063	107.96		33.063	686.43		33.063	2.9076
33.1	224.54		33.1	107.62		33.1	683.91		33.1	2.316
33.138	224.36		33.138	106.85		33.138	681.47		33.138	1.1197
33.175	222.94		33.175	106.33		33.175	679.69		33.175	1.3981
33.213	222.72		33.213	106.6		33.213	677.64		33.213	-0.31596
33.251	220.86		33.251	105.59		33.251	675.37		33.251	-1.1427
33.288	220.26		33.288	105.36		33.288	673.23		33.288	-1.4813
33.326	220.01		33.326	104.66		33.326	671.3		33.326	-2.5333
33.364	219.29		33.364	104.29		33.364	669.68		33.364	-2.922
33.401	217.71		33.401	103.68		33.401	668.24		33.401	-3.9175
33.439	217.36		33.439	102.82		33.439	666		33.439	-4.4158
33.477	216.11		33.477	102.06		33.477	663.37		33.477	-5.3727
33.514	216.29		33.514	102.54		33.514	662.44		33.514	-5.8073
33.552	214.86		33.552	101.51		33.552	660.1		33.552	-7.3783
33.589	214.5		33.589	101.27		33.589	659.19		33.589	-6.5581
33.627	214.66		33.627	101.18		33.627	657.69		33.627	-6.676
33.665	212.16		33.665	100.27		33.665	656.52		33.665	-8.3067
33.702	212.83		33.702	100.12		33.702	655.74		33.702	-8.002
33.74	211.71		33.74	99.006		33.74	652.03		33.74	-9.2944
33.778	211.48		33.778	99.389		33.778	651.58		33.778	-10.395
33.815	210.79		33.815	98.58		33.815	650.67		33.815	-10.918
33.853	210.69		33.853	98.599		33.853	648.92		33.853	-10.849
33.891	209.81		33.891	97.358		33.891	646.03		33.891	-11.668
33.928	208.26		33.928	96.998		33.928	644.69		33.928	-13.109
33.966	208.72		33.966	98.001		33.966	645.95		33.966	-12.848
34.003	207.44		34.003	97.102		34.003	642.12		34.003	-13.468
34.041	206.5		34.041	96.324		34.041	640.05		34.041	-13.809
34.079	206.04		34.079	96.233		34.079	638.54		34.079	-14.308
34.116	206.34		34.116	95.401		34.116	636.46		34.116	-14.172
34.154	205.13		34.154	94.364		34.154	634.54		34.154	-15.444
34.192	204.56		34.192	94.283		34.192	631.56		34.192	-15.697
34.229	204.22		34.229	93.848		34.229	630.95		34.229	-15.739
34.267	202.52		34.267	93.476		34.267	628.24		34.267	-16.84
34.305	201.93		34.305	92.819		34.305	625.75		34.305	-18.128
34.342	201.52		34.342	93.622		34.342	625.11		34.342	-18.72
34.38	200.64		34.38	91.981		34.38	622.33		34.38	-19.418
34.417	198.99		34.417	91.916		34.417	619.14		34.417	-20.024
34.455	200.5		34.455	92.517		34.455	619.12		34.455	-18.953
34.493	198.43		34.493	90.919		34.493	616.57		34.493	-20.841
34.53	198.34		34.53	91.294		34.53	613.1		34.53	-20.924
34.568	197.06		34.568	89.458		34.568	610.66		34.568	-21.831
34.606	195.65		34.606	88.767		34.606	609.23		34.606	-21.709
34.643	195.18		34.643	89.16		34.643	607.47		34.643	-22.442
34.681	194.01		34.681	88.345		34.681	603.6		34.681	-23.333
34.719	194.52		34.719	88.57		34.719	601.78		34.719	-22.703
34.756	193.31		34.756	88.471		34.756	599.58		34.756	-23.807
34.794	191.82		34.794	87.526		34.794	596.43		34.794	-24.904
34.831	191.32		34.831	87.826		34.831	595.12		34.831	-25.56
34.869	190.53		34.869	87.114		34.869	593.48		34.869	-25.511
34.907	189.78		34.907	87.362		34.907	589.85		34.907	-25.718
34.944	188.3		34.944	85.969		34.944	587.7		34.944	-25.954
34.982	187.43		34.982	86.206		34.982	586.47		34.982	-26.949
35.02	187.77		35.02	84.896		35.02	583.33		35.02	-26.995
35.057	186.37		35.057	84.411		35.057	580.23		35.057	-27.82
35.095	186.21		35.095	84.089		35.095	579.15		35.095	-28.234
35.132	186.17		35.132	84.459		35.132	576.61		35.132	-28.355
35.17	185.3		35.17	84.299		35.17	574.73		35.17	-28.521
35.208	184.52		35.208	84.267		35.208	572.19		35.208	-28.896
35.245	183.84		35.245	83.008		35.245	571.19		35.245	-29.253
35.283	183.12		35.283	82.35		35.283	568.37		35.283	-30.76
35.321	183.19		35.321	82.318		35.321	566.19		35.321	-31.061
35.358	181.56		35.358	82.307		35.358	564.71		35.358	-30.734
35.396	181.03		35.396	82.233		35.396	563.76		35.396	-31.004
35.434	180.67		35.434	81.623		35.434	561.26		35.434	-31.659
35.471	180.26		35.471	81.461		35.471	559.6		35.471	-30.758
35.509	179.36		35.509	81.29		35.509	556.36		35.509	-32.653
35.546	179.17		35.546	80.931		35.546	554.21		35.546	-33.256
35.584	177.98		35.584	80.566		35.584	553.9		35.584	-33.276
35.622	178.73		35.622	81.472		35.622	553.4		35.622	-33.158
35.659	178.25		35.659	79.875		35.659	550.21		35.659	-33.819
35.697	177.22		35.697	80.277		35.697	549.03		35.697	-34.366
35.735	177.48		35.735	80.516		35.735	547		35.735	-33.869
35.772	176.23		35.772	79.826		35.772	546.68		35.772	-34.088
35.81	177.35		35.81	80.566		35.81	545.42		35.81	-33.655
35.848	176.52		35.848	79.936		35.848	543.47		35.848	-34.402
35.885	175.9		35.885	78.67		35.885	542.23		35.885	-36
35.923	175.61		35.923	79.612		35.923	541.04		35.923	-35.725
35.96	175.69		35.96	79.707		35.96	539.92		35.96	-35.384
35.998	175.21		35.998	79.051		35.998	537.32		35.998	-36.721
36.036	175		36.036	78.546		36.036	536.43		36.036	-36.948
36.073	173.42		36.073	78.134		36.073	534.01		36.073	-37.412
36.111	173.67		36.111	77.794		36.111	534.33		36.111	-36.689
36.149	173.32		36.149	78.361		36.149	532.67		36.149	-37.2
36.186	173.64		36.186	78.663		36.186	530.82		36.186	-36.552
36.224	173.3		36.224	77.875		36.224	530.08		36.224	-37.066
36.262	172.7		36.262	77.411		36.262	527.24		36.262	-38.599
36.299	172.51		36.299	76.901		36.299	526.07		36.299	-38.742
36.337	172.51		36.337	77.453		36.337	525.83		36.337	-38.388
36.374	172.05		36.374	77.54		36.374	523.02		36.374	-38.449
36.412	171.4		36.412	76.719		36.412	522.27		36.412	-39.663
36.45	171.68		36.45	77.136		36.45	520.86		36.45	-38.875
36.487	172.41		36.487	77.087		36.487	520.95		36.487	-39.409
36.525	170.5		36.525	76.329		36.525	518.45		36.525	-40.127
36.563	169.85		36.563	76.352		36.563	516.91		36.563	-41.131
36.6	170.02		36.6	76.128		36.6	516.4		36.6	-40.117
36.638	169.56		36.638	76.479		36.638	515.29		36.638	-40.88
36.676	168.77		36.676	76.337		36.676	514.1		36.676	-40.998
36.713	169.74		36.713	75.984		36.713	511.7		36.713	-41.021
36.751	168.7		36.751	75.448		36.751	510.82		36.751	-41.683
36.788	168.05		36.788	75.71		36.788	510.17		36.788	-41.946
36.826	169.43		36.826	76.198		36.826	509.78		36.826	-41.791
36.864	167.87		36.864	75.402		36.864	507.69		36.864	-42.304
36.901	167.62		36.901	74.983		36.901	506.07		36.901	-42.679
36.939	167.51		36.939	75.203		36.939	504.28		36.939	-42.653
36.977	168		36.977	74.824		36.977	503.19		36.977	-43.352
37.014	166.46		37.014	74.482		37.014	502.84		37.014	-43.606
37.052	166.18		37.052	74.32		37.052	501.05		37.052	-43.547
37.09	167.04		37.09	74.912		37.09	500.82		37.09	-43.365
37.127	166.26		37.127	74.223		37.127	499.58		37.127	-44.082
37.165	166.12		37.165	74.294		37.165	497.82		37.165	-44.417
37.202	165.87		37.202	74.092		37.202	496.3		37.202	-44.743
37.24	166.04		37.24	73.633		37.24	495.87		37.24	-44.988
37.278	165.31		37.278	73.389		37.278	494.81		37.278	-44.834
37.315	164.83		37.315	73.148		37.315	493.8		37.315	-45.07
37.353	164.93		37.353	73.721		37.353	491.55		37.353	-45.873
37.391	165.55		37.391	73.682		37.391	491.23		37.391	-45.589
37.428	164.78		37.428	72.687		37.428	489.75		37.428	-47.273
37.466	164.25		37.466	72.785		37.466	489.41		37.466	-46.668
37.504	164.03		37.504	73.233		37.504	488.25		37.504	-46.671
37.541	165.07		37.541	72.476		37.541	487.32		37.541	-47.052
37.579	164.77		37.579	73.351		37.579	487.65		37.579	-46.469
37.616	163.78		37.616	72.741		37.616	486.57		37.616	-48.058
37.654	164.63		37.654	73.101		37.654	486.19		37.654	-46.631
37.692	164.76		37.692	72.56		37.692	485.77		37.692	-47.542
37.729	164.14		37.729	71.955		37.729	484.67		37.729	-48.513
37.767	164.12		37.767	72.507		37.767	482.76		37.767	-48.799
37.805	163.84		37.805	72.108		37.805	482.13		37.805	-47.838
37.842	164.44		37.842	72.736		37.842	483.46		37.842	-48.221
37.88	164.09		37.88	72.138		37.88	481.32		37.88	-49.4
37.917	162.49		37.917	71.159		37.917	480.33		37.917	-48.58
37.955	163.07		37.955	71.988		37.955	480.37		37.955	-48.823
37.993	163.16		37.993	71.718		37.993	479.02		37.993	-49.114
38.03	164.18		38.03	71.296		38.03	479.18		38.03	-49.077
38.068	163.37		38.068	71.261		38.068	479.03		38.068	-49.166
38.106	163.24		38.106	71.054		38.106	477.21		38.106	-49.725
38.143	163.11		38.143	70.764		38.143	476.55		38.143	-50.887
38.181	163.3		38.181	71.728		38.181	476.55		38.181	-50.571
38.219	162.19		38.219	71.006		38.219	475.75		38.219	-51.194
38.256	162.62		38.256	70.473		38.256	475.41		38.256	-51.174
38.294	161.74		38.294	69.971		38.294	473.73		38.294	-52.654
38.331	162.14		38.331	70.544		38.331	473.06		38.331	-51.504
38.369	162.62		38.369	70.576		38.369	471.61		38.369	-52.186
38.407	162.24		38.407	69.925		38.407	470.52		38.407	-52.568
38.444	161.83		38.444	70.463		38.444	470.59		38.444	-52.422
38.482	162.47		38.482	70.345		38.482	470.62		38.482	-53.609
38.52	162.18		38.52	70.55		38.52	469.73		38.52	-51.765
38.557	161.79		38.557	69.565		38.557	467.95		38.557	-52.884
38.595	161.77		38.595	70.081		38.595	469.7		38.595	-50.937
38.633	161.8		38.633	69.833		38.633	468.14		38.633	-52.617
38.67	160.86		38.67	69.055		38.67	465.93		38.67	-53.374
38.708	161.95		38.708	70.132		38.708	466.71		38.708	-53.046
38.745	160.7		38.745	69.42		38.745	466.37		38.745	-53.108
38.783	160.04		38.783	68.888		38.783	464.31		38.783	-54.275
38.821	161.17		38.821	69.028		38.821	464.27		38.821	-54.483
38.858	160.98		38.858	68.66		38.858	461.61		38.858	-53.649
38.896	160.75		38.896	68.921		38.896	460.31		38.896	-54.67
38.934	161.22		38.934	69.117		38.934	463.14		38.934	-54.568
38.971	160.33		38.971	69.03		38.971	460.68		38.971	-55.108
39.009	160.56		39.009	68.92		39.009	459.22		39.009	-56.013
39.047	160.84		39.047	69.23		39.047	458.83		39.047	-55.432
39.084	158.87		39.084	68.654		39.084	457.87		39.084	-55.239
39.122	160.73		39.122	68.847		39.122	455.91		39.122	-54.258
39.159	159.97		39.159	68.803		39.159	456.96		39.159	-55.671
39.197	160.71		39.197	69.308		39.197	456.04		39.197	-55.261
39.235	161.11		39.235	68.412		39.235	455.45		39.235	-56.005
39.272	160.34		39.272	68.214		39.272	455.36		39.272	-57.105
39.31	159.18		39.31	67.668		39.31	452.27		39.31	-56.899
39.348	159.47		39.348	68.232		39.348	451.56		39.348	-56.642
39.385	158.74		39.385	68.087		39.385	450.34		39.385	-57.143
39.423	158.83		39.423	67.947		39.423	450.36		39.423	-57.418
39.461	159.69		39.461	67.376		39.461	449.69		39.461	-57.689
39.498	157.89		39.498	66.824		39.498	448.03		39.498	-58.461
39.536	158.89		39.536	69.168		39.536	447.98		39.536	-59.021
39.573	158.97		39.573	68.19		39.573	448.88		39.573	-57.027
39.611	158.96		39.611	68.485		39.611	447.45		39.611	-58.042
39.649	158.68		39.649	67.611		39.649	446.48		39.649	-58.203
39.686	158.47		39.686	67.283		39.686	444.8		39.686	-58.629
39.724	158.38		39.724	67.027		39.724	444.91		39.724	-59.34
39.762	159.42		39.762	67.774		39.762	443.67		39.762	-59.334
39.799	158.2		39.799	66.991		39.799	445.99		39.799	-58.561
39.837	157.64		39.837	66.654		39.837	444.36		39.837	-60.453
39.875	157.44		39.875	66.815		39.875	441.5		39.875	-59.741
39.912	157.55		39.912	65.735		39.912	442.23		39.912	-59.768
39.95	158.71		39.95	66.938		39.95	440.88		39.95	-60.867
39.987	157.84		39.987	66.533		39.987	440.47		39.987	-60.907
